# Supplementary material for: Dataset for case studies of hydropower unit commitment
Source: Data Brief. 2018 Mar 8;18:139–43. doi: 10.1016/j.dib.2018.03.015 (PMC5996229; doi:10.1016/j.dib.2018.03.015)
Supplement: Supplementary file 2 — Supplementary material. [file mmc2.xlsx]

## Sheet: Table A1
Head	Water Rate	Zone 1# (m3/s)		Zone 2# (m3/s)
(m)	(m3/kWh)	Lower Bound	Upper Bd	Lower Bd	Upper Bd
140	2.99	323.9	410.3	431.9	539.9
144	2.86	309.8	392.5	413.1	516.4
148	2.77	300.1	380.1	400.1	500.1
152	2.68	290.3	367.8	387.1	483.9
156	2.6	281.7	356.8	375.6	469.4
160	2.53	274.1	347.2	365.4	456.8
164	2.47	267.6	338.9	356.8	446
168	2.4	260	329.3	346.7	433.3
172	2.34	253.5	321.1	338	422.5
176	2.28	247	312.9	329.3	411.7
180	2.23	241.6	306	322.1	402.6
184	2.18	236.2	299.1	314.9	393.6
188	2.14	231.8	293.7	309.1	386.4
192	2.09	226.4	286.8	301.9	377.4
196	2.05	222.1	281.3	296.1	370.1
200	2	216.7	274.4	288.9	361.1
204	1.96	212.3	269	283.1	353.9
208	1.92	208	263.5	277.3	346.7
212	1.89	204.8	259.4	273	341.3
216	1.86	201.5	255.2	268.7	335.8
220	1.82	197.2	249.7	262.9	328.6
224	1.79	193.9	245.6	258.6	323.2
228	1.77	191.8	242.9	255.7	319.6
232	1.73	187.4	237.4	249.9	312.4
238	1.69	183.1	231.9	244.1	305.1

## Sheet: Table A2
		Begin at:	2018-01-17 17:20:18	TIME		Reservoir				Unit 1#
Computation		End at:	2018-01-17 17:20:18		Head	Release	Spillage	Power	Discharge	Power	Zone
		Time:	<1 second		(m)	(m3/s)	(m3/s)	(MW)	(m3/s)	(MW)	(--)
Total Spillage (m3):			6.92901e+06	00:00:00	197.5	366.6	0	649.9	649.9	366.6	2
Total Energy (GWh):			5.4462	00:15:00	197.5	366.6	0	649.9	649.9	366.6	2
Number of		Shutdowns:	58	00:30:00	197.5	366.7	0	649.9	649.9	366.7	2
operating zones		Low-efficiency:	12	00:45:00	197.5	366.7	0	649.9	649.9	366.7	2
		High-efficeincy:	26	01:00:00	197.5	366.7	0	649.9	649.9	366.7	2
Rate of low-efficiency zones (%):			0.125	01:15:00	197.5	366.7	0	649.9	649.9	366.7	2
				01:30:00	197.5	366.7	0	649.9	649.9	366.7	2
				01:45:00	197.5	365.9	0	648.6	648.6	365.9	2
	SUMMARY			02:00:00	197.5	365.5	0	647.8	647.8	365.5	2
				02:15:00	197.5	364.7	0	646.5	646.5	364.7	2
*Case study with 1 unit available				02:30:00	197.6	358.1	0	635.3	635.3	358.1	2
				02:45:00	197.5	364.7	0	646.3	646.3	364.7	2
				03:00:00	197.5	364.1	0	645.4	645.4	364.1	2
				03:15:00	197.6	360.6	0	639.4	639.4	360.6	2
				03:30:00	197.6	358.1	0	635.2	635.2	358.1	2
				03:45:00	197.5	362.4	0	642.4	642.4	362.4	2
				04:00:00	197.5	363.2	0	643.8	643.8	363.2	2
				04:15:00	197.5	363.5	0	644.3	644.3	363.5	2
				04:30:00	197.7	353	0	626.5	626.5	353	2
				04:45:00	197.7	354	0	628.1	628.1	354	2
				05:00:00	198	336.1	0	597.6	597.6	336.1	2
				05:15:00	198.1	329.7	0	586.7	586.7	329.7	2
				05:30:00	198.3	320.9	0	571.7	571.7	320.9	2
				05:45:00	198.4	315.4	0	562.2	562.2	315.4	2
				06:00:00	198.8	298	0	532.3	532.3	298	2
				06:15:00	198.9	290.1	13.8	493.9	493.9	276.3	1
				06:30:00	198.9	289.2	12.9	493.9	493.9	276.2	1
				06:45:00	199.7	257	0	461.7	461.7	257	1
				07:00:00	200.4	225.3	0	406.2	406.2	225.3	1
				07:15:00	201.2	193.7	193.7	0	0	0	0
				07:30:00	202.1	162.3	162.3	0	0	0	0
				07:45:00	203.1	131.1	131.1	0	0	0	0
				08:00:00	204.2	100.8	100.8	0	0	0	0
				08:15:00	203.1	131.8	131.8	0	0	0	0
				08:30:00	202.5	151	151	0	0	0	0
				08:45:00	203	134.6	134.6	0	0	0	0
				09:00:00	204.1	104.2	104.2	0	0	0	0
				09:15:00	204.6	88.9	88.9	0	0	0	0
				09:30:00	204.8	85.8	85.8	0	0	0	0
				09:45:00	204.6	91.2	91.2	0	0	0	0
				10:00:00	203.5	121.1	121.1	0	0	0	0
				10:15:00	203.7	115.4	115.4	0	0	0	0
				10:30:00	203.8	113.3	113.3	0	0	0	0
				10:45:00	204.9	82.6	82.6	0	0	0	0
				11:00:00	204.8	86.2	86.2	0	0	0	0
				11:15:00	204.7	88.5	88.5	0	0	0	0
				11:30:00	203.6	119.2	119.2	0	0	0	0
				11:45:00	203.3	127.5	127.5	0	0	0	0
				12:00:00	202.6	150.6	150.6	0	0	0	0
				12:15:00	202.9	140.8	140.8	0	0	0	0
				12:30:00	202.5	152.7	152.7	0	0	0	0
				12:45:00	201.6	182.4	182.4	0	0	0	0
				13:00:00	201.3	190.7	190.7	0	0	0	0
				13:15:00	200.9	208.6	208.6	0	0	0	0
				13:30:00	200.5	221.2	221.2	0	0	0	0
				13:45:00	200.4	226.2	226.2	0	0	0	0
				14:00:00	201	202	202	0	0	0	0
				14:15:00	201.8	172.5	172.5	0	0	0	0
				14:30:00	202.8	142.4	142.4	0	0	0	0
				14:45:00	203.9	111.8	111.8	0	0	0	0
				15:00:00	205	80.7	80.7	0	0	0	0
				15:15:00	206.3	49.9	49.9	0	0	0	0
				15:30:00	207.5	19.4	19.4	0	0	0	0
				15:45:00	207.5	19.3	19.3	0	0	0	0
				16:00:00	207.5	24.4	24.4	0	0	0	0
				16:15:00	207.5	19.2	19.2	0	0	0	0
				16:30:00	207.5	19.2	19.2	0	0	0	0
				16:45:00	207.6	19.2	19.2	0	0	0	0
				17:00:00	207.6	19.2	19.2	0	0	0	0
				17:15:00	206.9	38	38	0	0	0	0
				17:30:00	206.6	44.6	44.6	0	0	0	0
				17:45:00	205.3	75.3	75.3	0	0	0	0
				18:00:00	204.3	101.7	101.7	0	0	0	0
				18:15:00	203.3	129.5	129.5	0	0	0	0
				18:30:00	202.3	160.9	160.9	0	0	0	0
				18:45:00	201.4	192.5	192.5	0	0	0	0
				19:00:00	200.5	224.4	224.4	0	0	0	0
				19:15:00	199.8	255.9	255.9	0	0	0	0
				19:30:00	199.1	286.6	286.6	0	0	0	0
				19:45:00	199.3	277.4	277.4	0	0	0	0
				20:00:00	200.1	245.4	245.4	0	0	0	0
				20:15:00	200.8	213.8	213.8	0	0	0	0
				20:30:00	201.6	185.4	185.4	0	0	0	0
				20:45:00	202.5	154.1	154.1	0	0	0	0
				21:00:00	203.6	123	123	0	0	0	0
				21:15:00	202.5	154.1	154.1	0	0	0	0
				21:30:00	201.6	185.5	185.5	0	0	0	0
				21:45:00	200.7	217	0	392.1	392.1	217	1
				22:00:00	200	248.7	0	447.7	447.7	248.7	1
				22:15:00	200.1	244.4	0	440.1	440.1	244.4	1
				22:30:00	200.1	245.2	0	441.5	441.5	245.2	1
				22:45:00	199.7	261.9	0	470.5	470.5	261.9	1
				23:00:00	199	294.1	0	526.1	526.1	294.1	2
				23:15:00	199.1	289.9	13.9	493.9	493.9	276	1
				23:30:00	199.2	283.6	7.8	493.9	493.9	275.8	1
				23:45:00	199.4	276.3	0.8	493.9	493.9	275.5	1
				Total			6.92901e+06	5.4462
							(m3)	(GWh)

## Sheet: Table A3
		Begin at:	2018-01-17 17:19:25	TIME		Reservoir				Unit 1#			Unit 2#
Computation		End at:	2018-01-17 17:19:26		Head	Release	Spillage	Power	Discharge	Power	Zone	Discharge	Power	Zone
		Time:	1 sec		(m)	(m3/s)	(m3/s)	(MW)	(m3/s)	(MW)	(--)	(m3/s)	(MW)	(--)
Total Spillage (m3):			4758120	00:00:00	197.5	733.3	0	1299.9	649.9	366.6	2	649.9	366.6	2
Total Energy (GWh):			15.4779	00:15:00	197.5	733.3	0	1299.9	649.9	366.6	2	649.9	366.6	2
Number of		Shutdowns:	85	00:30:00	197.5	733.3	0	1299.9	649.9	366.7	2	649.9	366.7	2
operating zones		Low-efficiency:	24	00:45:00	197.5	733.3	0	1299.9	649.9	366.7	2	649.9	366.7	2
		High-efficeincy:	83	01:00:00	197.5	733.4	0	1299.9	649.9	366.7	2	649.9	366.7	2
Rate of low-efficiency zones (%):			0.125	01:15:00	197.5	733.4	0	1299.9	649.9	366.7	2	649.9	366.7	2
				01:30:00	197.5	733.4	0	1299.8	649.9	366.7	2	649.9	366.7	2
				01:45:00	197.5	731.9	0	1297.2	648.6	365.9	2	648.6	365.9	2
	SUMMARY			02:00:00	197.5	730.9	0	1295.6	647.8	365.5	2	647.8	365.5	2
				02:15:00	197.5	729.4	0	1292.9	646.5	364.7	2	646.5	364.7	2
*Case study with 2 unit available				02:30:00	197.6	716.3	0	1270.5	635.3	358.1	2	635.3	358.1	2
				02:45:00	197.5	729.3	0	1292.7	646.3	364.7	2	646.3	364.7	2
				03:00:00	197.5	728.3	0	1290.8	645.4	364.1	2	645.4	364.1	2
				03:15:00	197.6	721.2	0	1278.8	639.4	360.6	2	639.4	360.6	2
				03:30:00	197.6	716.2	0	1270.3	635.2	358.1	2	635.2	358.1	2
				03:45:00	197.5	724.8	0	1284.9	642.4	362.4	2	642.4	362.4	2
				04:00:00	197.5	726.4	0	1287.5	643.8	363.2	2	643.8	363.2	2
				04:15:00	197.5	727.1	0	1288.6	644.3	363.5	2	644.3	363.5	2
				04:30:00	197.7	706.1	0	1252.9	626.5	353	2	626.5	353	2
				04:45:00	197.7	708	0	1256.2	628.1	354	2	628.1	354	2
				05:00:00	198	672.2	0	1195.1	597.6	336.1	2	597.6	336.1	2
				05:15:00	198.1	659.5	0	1173.4	586.7	329.7	2	586.7	329.7	2
				05:30:00	198.3	641.9	0	1143.3	571.7	320.9	2	571.7	320.9	2
				05:45:00	198.4	630.8	0	1124.3	562.2	315.4	2	562.2	315.4	2
				06:00:00	198.8	596	0	1064.6	532.3	298	2	532.3	298	2
				06:15:00	198.9	580.2	0	1037.3	446.6	249.8	1	590.7	330.4	2
				06:30:00	198.9	578.3	0	1034.1	445.2	249	1	589	329.4	2
				06:45:00	199.7	514.1	0	923.3	395.9	220.4	1	527.4	293.6	2
				07:00:00	200.4	450.5	0	812.5	406.2	225.3	1	406.2	225.3	1
				07:15:00	201.2	387.4	28.5	650	0	0	0	650	358.9	2
				07:30:00	202.1	324.6	0	590.5	0	0	0	590.5	324.6	2
				07:45:00	203.1	262.2	0	479.5	0	0	0	479.5	262.2	1
				08:00:00	204.2	201.6	201.6	0	0	0	0	0	0	0
				08:15:00	203.1	263.6	263.6	0	0	0	0	0	0	0
				08:30:00	202.5	302.1	302.1	0	0	0	0	0	0	0
				08:45:00	203	269.1	269.1	0	0	0	0	0	0	0
				09:00:00	204.1	208.3	208.3	0	0	0	0	0	0	0
				09:15:00	204.6	177.8	177.8	0	0	0	0	0	0	0
				09:30:00	204.8	171.5	171.5	0	0	0	0	0	0	0
				09:45:00	204.6	182.4	182.4	0	0	0	0	0	0	0
				10:00:00	203.5	242.2	242.2	0	0	0	0	0	0	0
				10:15:00	203.7	230.7	230.7	0	0	0	0	0	0	0
				10:30:00	203.8	226.6	226.6	0	0	0	0	0	0	0
				10:45:00	204.9	165.1	165.1	0	0	0	0	0	0	0
				11:00:00	204.8	172.4	172.4	0	0	0	0	0	0	0
				11:15:00	204.7	177	177	0	0	0	0	0	0	0
				11:30:00	203.6	238.5	0	437.1	0	0	0	437.1	238.5	1
				11:45:00	203.3	255	0	466.8	0	0	0	466.8	255	1
				12:00:00	202.6	301.2	0	549.2	0	0	0	549.2	301.2	2
				12:15:00	202.9	281.6	11.1	494	0	0	0	494	270.5	1
				12:30:00	202.5	305.5	0	556.7	0	0	0	556.7	305.5	2
				12:45:00	201.6	364.9	6.6	650	0	0	0	650	358.3	2
				13:00:00	201.3	381.5	22.8	650	0	0	0	650	358.7	2
				13:15:00	200.9	417.2	57.7	650	0	0	0	650	359.5	2
				13:30:00	200.5	442.5	82.3	650	0	0	0	650	360.1	2
				13:45:00	200.4	452.4	92	650	0	0	0	650	360.4	2
				14:00:00	201	404.1	44.8	650	0	0	0	650	359.2	2
				14:15:00	201.8	344.9	0	626.6	0	0	0	626.6	344.9	2
				14:30:00	202.8	284.9	0	520.2	0	0	0	520.2	284.9	2
				14:45:00	203.9	223.6	0	410.4	0	0	0	410.4	223.6	1
				15:00:00	205	161.5	161.5	0	0	0	0	0	0	0
				15:15:00	206.3	99.8	99.8	0	0	0	0	0	0	0
				15:30:00	207.5	38.7	38.7	0	0	0	0	0	0	0
				15:45:00	207.5	38.5	38.5	0	0	0	0	0	0	0
				16:00:00	207.5	48.8	48.8	0	0	0	0	0	0	0
				16:15:00	207.5	38.3	38.3	0	0	0	0	0	0	0
				16:30:00	207.5	38.3	38.3	0	0	0	0	0	0	0
				16:45:00	207.6	38.3	38.3	0	0	0	0	0	0	0
				17:00:00	207.6	38.4	38.4	0	0	0	0	0	0	0
				17:15:00	206.9	75.9	75.9	0	0	0	0	0	0	0
				17:30:00	206.6	89.2	89.2	0	0	0	0	0	0	0
				17:45:00	205.3	150.7	150.7	0	0	0	0	0	0	0
				18:00:00	204.3	203.4	203.4	0	0	0	0	0	0	0
				18:15:00	203.3	259.1	0	474.2	0	0	0	474.2	259.1	1
				18:30:00	202.3	321.7	0	585.9	0	0	0	585.9	321.7	2
				18:45:00	201.4	385.1	26.5	650	0	0	0	650	358.6	2
				19:00:00	200.5	448.8	88.7	650	0	0	0	650	360.1	2
				19:15:00	199.8	511.7	150.2	650	0	0	0	650	361.5	2
				19:30:00	199.1	573.2	210.2	650	0	0	0	650	363.1	2
				19:45:00	199.3	554.8	192.2	650	0	0	0	650	362.6	2
				20:00:00	200.1	490.8	129.8	650	0	0	0	650	361	2
				20:15:00	200.8	427.5	67.9	650	0	0	0	650	359.6	2
				20:30:00	201.6	370.9	12.6	650	0	0	0	650	358.3	2
				20:45:00	202.5	308.2	0	561.9	0	0	0	561.9	308.2	2
				21:00:00	203.6	246	0	450.8	0	0	0	450.8	246	1
				21:15:00	202.5	308.2	0	562	0	0	0	562	308.2	2
				21:30:00	201.6	371	12.7	650	0	0	0	650	358.2	2
				21:45:00	200.7	434.1	0	784.2	392.1	217	1	392.1	217	1
				22:00:00	200	497.5	0	895.4	447.7	248.7	1	447.7	248.7	1
				22:15:00	200.1	488.8	0	880.2	440.1	244.4	1	440.1	244.4	1
				22:30:00	200.1	490.3	0	882.9	441.5	245.2	1	441.5	245.2	1
				22:45:00	199.7	523.8	0	941	403.8	224.8	1	537.2	299	2
				23:00:00	199	588.2	0	1052.1	526.1	294.1	2	526.1	294.1	2
				23:15:00	199.1	579.9	0	1037.7	446.7	249.6	1	590.9	330.2	2
				23:30:00	199.2	567.1	0	1015.7	437	244	1	578.7	323.1	2
				23:45:00	199.4	552.6	0	990.8	425.9	237.6	1	564.9	315.1	2
				Total			4758120	15.4779
							(m3)	(GWh)

## Sheet: Table A4
		Begin at:	2018-01-17 17:18:29	TIME		Reservoir				Unit 1#			Unit 2#			Unit 3#
Computation		End at:	2018-01-17 17:18:35		Head	Release	Spillage	Power	Discharge	Power	Zone	Discharge	Power	Zone	Discharge	Power	Zone
		Time:	6 sec		(m)	(m3/s)	(m3/s)	(MW)	(m3/s)	(MW)	(--)	(m3/s)	(MW)	(--)	(m3/s)	(MW)	(--)
Total Spillage (m3):			3.60531e+06	00:00:00	197.5	1099.9	0	1949.8	649.9	366.6	2	649.9	366.6	2	649.9	366.6	2
Total Energy (GWh):			25.0262	00:15:00	197.5	1099.9	0	1949.8	649.9	366.6	2	649.9	366.6	2	649.9	366.6	2
Number of		Shutdowns:	121	00:30:00	197.5	1100	0	1949.8	649.9	366.7	2	649.9	366.7	2	649.9	366.7	2
operating zones		Low-efficiency:	24	00:45:00	197.5	1100	0	1949.8	649.9	366.7	2	649.9	366.7	2	649.9	366.7	2
		High-efficeincy:	143	01:00:00	197.5	1100.1	0	1949.8	649.9	366.7	2	649.9	366.7	2	649.9	366.7	2
Rate of low-efficiency zones (%):			0.0833333	01:15:00	197.5	1100.1	0	1949.8	649.9	366.7	2	649.9	366.7	2	649.9	366.7	2
				01:30:00	197.5	1100.1	0	1949.8	649.9	366.7	2	649.9	366.7	2	649.9	366.7	2
				01:45:00	197.5	1097.8	0	1945.8	648.6	365.9	2	648.6	365.9	2	648.6	365.9	2
	SUMMARY			02:00:00	197.5	1096.4	0	1943.3	647.8	365.5	2	647.8	365.5	2	647.8	365.5	2
				02:15:00	197.5	1094.1	0	1939.4	646.5	364.7	2	646.5	364.7	2	646.5	364.7	2
*Case study with 3 unit available				02:30:00	197.6	1074.4	0	1905.8	635.3	358.1	2	635.3	358.1	2	635.3	358.1	2
				02:45:00	197.5	1094	0	1939	646.3	364.7	2	646.3	364.7	2	646.3	364.7	2
				03:00:00	197.5	1092.4	0	1936.3	645.4	364.1	2	645.4	364.1	2	645.4	364.1	2
				03:15:00	197.6	1081.8	0	1918.2	639.4	360.6	2	639.4	360.6	2	639.4	360.6	2
				03:30:00	197.6	1074.4	0	1905.5	635.2	358.1	2	635.2	358.1	2	635.2	358.1	2
				03:45:00	197.5	1087.2	0	1927.3	642.4	362.4	2	642.4	362.4	2	642.4	362.4	2
				04:00:00	197.5	1089.6	0	1931.3	643.8	363.2	2	643.8	363.2	2	643.8	363.2	2
				04:15:00	197.5	1090.6	0	1932.9	644.3	363.5	2	644.3	363.5	2	644.3	363.5	2
				04:30:00	197.7	1059.1	0	1879.4	626.5	353	2	626.5	353	2	626.5	353	2
				04:45:00	197.7	1062	0	1884.2	628.1	354	2	628.1	354	2	628.1	354	2
				05:00:00	198	1008.3	0	1792.7	597.6	336.1	2	597.6	336.1	2	597.6	336.1	2
				05:15:00	198.1	989.2	0	1760.1	586.7	329.7	2	586.7	329.7	2	586.7	329.7	2
				05:30:00	198.3	962.8	0	1715	571.7	320.9	2	571.7	320.9	2	571.7	320.9	2
				05:45:00	198.4	946.2	0	1686.5	562.2	315.4	2	562.2	315.4	2	562.2	315.4	2
				06:00:00	198.8	894	0	1596.9	532.3	298	2	532.3	298	2	532.3	298	2
				06:15:00	198.9	870.3	0	1556	426	238.3	1	565	316	2	565	316	2
				06:30:00	198.9	867.5	0	1551.2	563.3	315	2	424.6	237.5	1	563.3	315	2
				06:45:00	199.7	771.1	0	1385	416.2	231.7	1	552.7	307.7	2	416.2	231.7	1
				07:00:00	200.4	675.8	0	1218.7	0	0	0	609.4	337.9	2	609.4	337.9	2
				07:15:00	201.2	581	0	1052.3	0	0	0	526.2	290.5	2	526.2	290.5	2
				07:30:00	202.1	486.8	0	885.7	0	0	0	442.9	243.4	1	442.9	243.4	1
				07:45:00	203.1	393.3	37.8	650	0	0	0	650	355.4	2	0	0	0
				08:00:00	204.2	302.4	0	555.9	0	0	0	555.9	302.4	2	0	0	0
				08:15:00	203.1	395.5	40	650	0	0	0	650	355.5	2	0	0	0
				08:30:00	202.5	453.1	96.6	650	0	0	0	650	356.6	2	0	0	0
				08:45:00	203	403.7	48	650	0	0	0	650	355.6	2	0	0	0
				09:00:00	204.1	312.5	0	574.3	0	0	0	574.3	312.5	2	0	0	0
				09:15:00	204.6	266.7	0	491.5	0	0	0	491.5	266.7	1	0	0	0
				09:30:00	204.8	257.3	0	474.4	0	0	0	474.4	257.3	1	0	0	0
				09:45:00	204.6	273.6	5.4	494.1	0	0	0	494.1	268.2	1	0	0	0
				10:00:00	203.5	363.3	8.6	650	0	0	0	650	354.8	2	0	0	0
				10:15:00	203.7	346.1	0	634.8	0	0	0	634.8	346.1	2	0	0	0
				10:30:00	203.8	339.9	0	623.7	0	0	0	623.7	339.9	2	0	0	0
				10:45:00	204.9	247.7	0	457.1	0	0	0	457.1	247.7	1	0	0	0
				11:00:00	204.8	258.6	0	476.8	0	0	0	476.8	258.6	1	0	0	0
				11:15:00	204.7	265.5	0	489.3	0	0	0	489.3	265.5	1	0	0	0
				11:30:00	203.6	357.7	3.1	650	0	0	0	650	354.6	2	0	0	0
				11:45:00	203.3	382.6	27.4	650	0	0	0	650	355.2	2	0	0	0
				12:00:00	202.6	451.8	0	823.7	0	0	0	411.9	225.9	1	411.9	225.9	1
				12:15:00	202.9	422.4	66.5	650	0	0	0	0	0	0	650	355.9	2
				12:30:00	202.5	458.2	101.6	650	0	0	0	0	0	0	650	356.6	2
				12:45:00	201.6	547.3	189	650	0	0	0	0	0	0	650	358.3	2
				13:00:00	201.3	572.2	213.5	650	0	0	0	0	0	0	650	358.7	2
				13:15:00	200.9	625.9	266.3	650	0	0	0	0	0	0	650	359.5	2
				13:30:00	200.5	663.7	303.6	650	0	0	0	0	0	0	650	360.1	2
				13:45:00	200.4	678.6	318.2	650	0	0	0	0	0	0	650	360.4	2
				14:00:00	201	606.1	246.9	650	0	0	0	0	0	0	650	359.2	2
				14:15:00	201.8	517.4	159.6	650	0	0	0	0	0	0	650	357.8	2
				14:30:00	202.8	427.3	71.3	650	0	0	0	0	0	0	650	356	2
				14:45:00	203.9	335.4	0	615.6	0	0	0	0	0	0	615.6	335.4	2
				15:00:00	205	242.2	0	447.2	0	0	0	0	0	0	447.2	242.2	1
				15:15:00	206.3	149.7	149.7	0	0	0	0	0	0	0	0	0	0
				15:30:00	207.5	58.1	58.1	0	0	0	0	0	0	0	0	0	0
				15:45:00	207.5	57.8	57.8	0	0	0	0	0	0	0	0	0	0
				16:00:00	207.5	73.1	73.1	0	0	0	0	0	0	0	0	0	0
				16:15:00	207.5	57.5	57.5	0	0	0	0	0	0	0	0	0	0
				16:30:00	207.5	57.5	57.5	0	0	0	0	0	0	0	0	0	0
				16:45:00	207.6	57.5	57.5	0	0	0	0	0	0	0	0	0	0
				17:00:00	207.6	57.6	57.6	0	0	0	0	0	0	0	0	0	0
				17:15:00	206.9	113.9	113.9	0	0	0	0	0	0	0	0	0	0
				17:30:00	206.6	133.8	133.8	0	0	0	0	0	0	0	0	0	0
				17:45:00	205.3	226	0	417.9	0	0	0	417.9	226	1	0	0	0
				18:00:00	204.3	305.2	0	561.4	0	0	0	561.4	305.2	2	0	0	0
				18:15:00	203.3	388.6	33.5	650	0	0	0	650	355.1	2	0	0	0
				18:30:00	202.3	482.6	0	878.8	439.4	241.3	1	439.4	241.3	1	0	0	0
				18:45:00	201.4	577.6	0	1046.9	523.5	288.8	2	523.5	288.8	2	0	0	0
				19:00:00	200.5	673.2	0	1215	607.5	336.6	2	607.5	336.6	2	0	0	0
				19:15:00	199.8	767.6	44.6	1300	650	361.5	2	650	361.5	2	0	0	0
				19:30:00	199.1	859.8	133.7	1299.9	650	363.1	2	650	363.1	2	0	0	0
				19:45:00	199.3	832.2	107	1299.9	650	362.6	2	650	362.6	2	0	0	0
				20:00:00	200.1	736.1	14.1	1300	650	361	2	650	361	2	0	0	0
				20:15:00	200.8	641.3	0	1159	579.5	320.6	2	579.5	320.6	2	0	0	0
				20:30:00	201.6	556.3	0	1009.4	575.2	317	2	434.2	239.3	1	0	0	0
				20:45:00	202.5	462.3	0	842.8	421.4	231.2	1	421.4	231.2	1	0	0	0
				21:00:00	203.6	368.9	14.3	650	650	354.7	2	0	0	0	0	0	0
				21:15:00	202.5	462.4	0	842.9	421.5	231.2	1	0	0	0	421.5	231.2	1
				21:30:00	201.6	556.4	0	1009.6	575.3	317.1	2	0	0	0	434.3	239.3	1
				21:45:00	200.7	651.1	0	1176.4	588.2	325.6	2	0	0	0	588.2	325.6	2
				22:00:00	200	746.2	24	1300	650	361.1	2	0	0	0	650	361.1	2
				22:15:00	200.1	733.1	11.3	1300	650	360.9	2	0	0	0	650	360.9	2
				22:30:00	200.1	735.5	13.6	1300	650	361	2	0	0	0	650	361	2
				22:45:00	199.7	785.7	62.1	1300	650	361.8	2	0	0	0	650	361.8	2
				23:00:00	199	882.3	155.6	1299.9	650	363.4	2	0	0	0	650	363.4	2
				23:15:00	199.1	869.8	143.4	1299.9	650	363.2	2	0	0	0	650	363.2	2
				23:30:00	199.2	850.7	124.9	1299.9	650	362.9	2	0	0	0	650	362.9	2
				23:45:00	199.4	829	103.9	1299.9	650	362.5	2	0	0	0	650	362.5	2
				Total			3.60531e+06	25.0262
							(m3)	(GWh)

## Sheet: Table A5
		Begin at:	2018-01-17 17:17:37	TIME		Reservoir				Unit 1#			Unit 2#			Unit 3#			Unit 4#
Computation		End at:	2018-01-17 17:17:47		Head	Release	Spillage	Power	Discharge	Power	Zone	Discharge	Power	Zone	Discharge	Power	Zone	Discharge	Power	Zone
		Time:	10 sec		(m)	(m3/s)	(m3/s)	(MW)	(m3/s)	(MW)	(--)	(m3/s)	(MW)	(--)	(m3/s)	(MW)	(--)	(m4/s)	(MW)	(--)
Total Spillage (m3):			2489850	00:00:00	197.5	1466.5	0	2599.8	649.9	366.6	2	649.9	366.6	2	649.9	366.6	2	649.9	366.6	2
Total Energy (GWh):			34.5284	00:15:00	197.5	1466.6	0	2599.8	649.9	366.6	2	649.9	366.6	2	649.9	366.6	2	649.9	366.6	2
Number of		Shutdowns:	150	00:30:00	197.5	1466.6	0	2599.8	649.9	366.7	2	649.9	366.7	2	649.9	366.7	2	649.9	366.7	2
operating zones		Low-efficiency:	28	00:45:00	197.5	1466.7	0	2599.8	649.9	366.7	2	649.9	366.7	2	649.9	366.7	2	649.9	366.7	2
		High-efficeincy:	206	01:00:00	197.5	1466.8	0	2599.8	649.9	366.7	2	649.9	366.7	2	649.9	366.7	2	649.9	366.7	2
Rate of low-efficiency zones (%):			0.0729167	01:15:00	197.5	1466.8	0	2599.8	649.9	366.7	2	649.9	366.7	2	649.9	366.7	2	649.9	366.7	2
				01:30:00	197.5	1466.8	0	2599.7	649.9	366.7	2	649.9	366.7	2	649.9	366.7	2	649.9	366.7	2
				01:45:00	197.5	1463.7	0	2594.4	648.6	365.9	2	648.6	365.9	2	648.6	365.9	2	648.6	365.9	2
	SUMMARY			02:00:00	197.5	1461.9	0	2591.1	647.8	365.5	2	647.8	365.5	2	647.8	365.5	2	647.8	365.5	2
				02:15:00	197.5	1458.8	0	2585.9	646.5	364.7	2	646.5	364.7	2	646.5	364.7	2	646.5	364.7	2
*Case study with 4 unit available				02:30:00	197.6	1432.5	0	2541	635.3	358.1	2	635.3	358.1	2	635.3	358.1	2	635.3	358.1	2
				02:45:00	197.5	1458.6	0	2585.4	646.3	364.7	2	646.3	364.7	2	646.3	364.7	2	646.3	364.7	2
				03:00:00	197.5	1456.5	0	2581.7	645.4	364.1	2	645.4	364.1	2	645.4	364.1	2	645.4	364.1	2
				03:15:00	197.6	1442.5	0	2557.7	639.4	360.6	2	639.4	360.6	2	639.4	360.6	2	639.4	360.6	2
				03:30:00	197.6	1432.5	0	2540.6	635.2	358.1	2	635.2	358.1	2	635.2	358.1	2	635.2	358.1	2
				03:45:00	197.5	1449.6	0	2569.7	642.4	362.4	2	642.4	362.4	2	642.4	362.4	2	642.4	362.4	2
				04:00:00	197.5	1452.8	0	2575	643.8	363.2	2	643.8	363.2	2	643.8	363.2	2	643.8	363.2	2
				04:15:00	197.5	1454.2	0	2577.2	644.3	363.5	2	644.3	363.5	2	644.3	363.5	2	644.3	363.5	2
				04:30:00	197.7	1412.2	0	2505.9	626.5	353	2	626.5	353	2	626.5	353	2	626.5	353	2
				04:45:00	197.7	1416.1	0	2512.3	628.1	354	2	628.1	354	2	628.1	354	2	628.1	354	2
				05:00:00	198	1344.3	0	2390.3	597.6	336.1	2	597.6	336.1	2	597.6	336.1	2	597.6	336.1	2
				05:15:00	198.1	1318.9	0	2346.9	586.7	329.7	2	586.7	329.7	2	586.7	329.7	2	586.7	329.7	2
				05:30:00	198.3	1283.8	0	2286.7	571.7	320.9	2	571.7	320.9	2	571.7	320.9	2	571.7	320.9	2
				05:45:00	198.4	1261.6	0	2248.6	562.2	315.4	2	562.2	315.4	2	562.2	315.4	2	562.2	315.4	2
				06:00:00	198.8	1192.1	0	2129.2	532.3	298	2	532.3	298	2	532.3	298	2	532.3	298	2
				06:15:00	198.9	1160.4	0	2074.6	552.8	309.2	2	552.8	309.2	2	552.8	309.2	2	416.3	232.8	1
				06:30:00	198.9	1156.7	0	2068.2	551.1	308.2	2	551.1	308.2	2	551.1	308.2	2	414.9	232	1
				06:45:00	199.7	1028.1	0	1846.6	615.5	342.7	2	615.5	342.7	2	615.5	342.7	2	0	0	0
				07:00:00	200.4	901.1	0	1625	541.7	300.4	2	541.7	300.4	2	541.7	300.4	2	0	0	0
				07:15:00	201.2	774.7	0	1403.1	421.7	232.9	1	559.6	309	2	421.7	232.9	1	0	0	0
				07:30:00	202.1	649.1	0	1181	590.5	324.6	2	590.5	324.6	2	0	0	0	0	0	0
				07:45:00	203.1	524.4	0	958.9	411.7	225.2	1	547.2	299.2	2	0	0	0	0	0	0
				08:00:00	204.2	403.1	49.6	650	650	353.5	2	0	0	0	0	0	0	0	0	0
				08:15:00	203.1	527.3	171.8	650	650	355.5	2	0	0	0	0	0	0	0	0	0
				08:30:00	202.5	604.2	247.6	650	650	356.6	2	0	0	0	0	0	0	0	0	0
				08:45:00	203	538.2	182.6	650	650	355.6	2	0	0	0	0	0	0	0	0	0
				09:00:00	204.1	416.7	62.9	650	650	353.7	2	0	0	0	0	0	0	0	0	0
				09:15:00	204.6	355.7	2.9	650	650	352.7	2	0	0	0	0	0	0	0	0	0
				09:30:00	204.8	343	0	632.6	632.6	343	2	0	0	0	0	0	0	0	0	0
				09:45:00	204.6	364.8	12	650	650	352.9	2	0	0	0	0	0	0	0	0	0
				10:00:00	203.5	484.5	0	887.6	443.8	242.2	1	0	0	0	0	0	0	443.8	242.2	1
				10:15:00	203.7	461.5	0	846.4	423.2	230.7	1	0	0	0	0	0	0	423.2	230.7	1
				10:30:00	203.8	453.3	0	831.6	415.8	226.6	1	0	0	0	0	0	0	415.8	226.6	1
				10:45:00	204.9	330.3	0	609.5	0	0	0	0	0	0	0	0	0	609.5	330.3	2
				11:00:00	204.8	344.8	0	635.7	0	0	0	0	0	0	0	0	0	635.7	344.8	2
				11:15:00	204.7	354	1.3	650	0	0	0	0	0	0	0	0	0	650	352.7	2
				11:30:00	203.6	476.9	0	874.2	0	0	0	437.1	238.5	1	0	0	0	437.1	238.5	1
				11:45:00	203.3	510.1	0	933.6	0	0	0	533.1	291.3	2	0	0	0	400.5	218.8	1
				12:00:00	202.6	602.4	0	1098.3	0	0	0	549.2	301.2	2	0	0	0	549.2	301.2	2
				12:15:00	202.9	563.3	0	1028.6	0	0	0	585.9	320.8	2	0	0	0	442.7	242.4	1
				12:30:00	202.5	610.9	0	1113.5	0	0	0	556.7	305.5	2	0	0	0	556.7	305.5	2
				12:45:00	201.6	729.7	13.2	1300	0	0	0	650	358.3	2	0	0	0	650	358.3	2
				13:00:00	201.3	762.9	45.6	1300	0	0	0	650	358.7	2	0	0	0	650	358.7	2
				13:15:00	200.9	834.5	115.4	1300	0	0	0	650	359.5	2	0	0	0	650	359.5	2
				13:30:00	200.5	885	164.7	1300	0	0	0	650	360.1	2	0	0	0	650	360.1	2
				13:45:00	200.4	904.8	184.1	1300	0	0	0	650	360.4	2	0	0	0	650	360.4	2
				14:00:00	201	808.1	89.7	1300	0	0	0	650	359.2	2	0	0	0	650	359.2	2
				14:15:00	201.8	689.8	0	1253.2	0	0	0	626.6	344.9	2	0	0	0	626.6	344.9	2
				14:30:00	202.8	569.8	0	1040.3	0	0	0	520.2	284.9	2	0	0	0	520.2	284.9	2
				14:45:00	203.9	447.2	0	820.8	0	0	0	410.4	223.6	1	0	0	0	410.4	223.6	1
				15:00:00	205	323	0	596.3	0	0	0	0	0	0	0	0	0	596.3	323	2
				15:15:00	206.3	199.6	199.6	0	0	0	0	0	0	0	0	0	0	0	0	0
				15:30:00	207.5	77.4	77.4	0	0	0	0	0	0	0	0	0	0	0	0	0
				15:45:00	207.5	77.1	77.1	0	0	0	0	0	0	0	0	0	0	0	0	0
				16:00:00	207.5	97.5	97.5	0	0	0	0	0	0	0	0	0	0	0	0	0
				16:15:00	207.5	76.6	76.6	0	0	0	0	0	0	0	0	0	0	0	0	0
				16:30:00	207.5	76.7	76.7	0	0	0	0	0	0	0	0	0	0	0	0	0
				16:45:00	207.6	76.6	76.6	0	0	0	0	0	0	0	0	0	0	0	0	0
				17:00:00	207.6	76.9	76.9	0	0	0	0	0	0	0	0	0	0	0	0	0
				17:15:00	206.9	151.9	151.9	0	0	0	0	0	0	0	0	0	0	0	0	0
				17:30:00	206.6	178.4	178.4	0	0	0	0	0	0	0	0	0	0	0	0	0
				17:45:00	205.3	301.4	0	557.2	0	0	0	0	0	0	557.2	301.4	2	0	0	0
				18:00:00	204.3	406.9	53.5	650	0	0	0	0	0	0	650	353.4	2	0	0	0
				18:15:00	203.3	518.1	0	948.4	541.4	295.7	2	0	0	0	407.1	222.4	1	0	0	0
				18:30:00	202.3	643.4	0	1171.8	585.9	321.7	2	0	0	0	585.9	321.7	2	0	0	0
				18:45:00	201.4	770.1	0	1395.9	419.5	231.4	1	556.9	307.2	2	419.5	231.4	1	0	0	0
				19:00:00	200.5	897.6	0	1620	540	299.2	2	540	299.2	2	540	299.2	2	0	0	0
				19:15:00	199.8	1023.5	0	1840.2	613.4	341.2	2	613.4	341.2	2	613.4	341.2	2	0	0	0
				19:30:00	199.1	1146.4	57.2	1949.9	650	363.1	2	650	363.1	2	650	363.1	2	0	0	0
				19:45:00	199.3	1109.6	21.8	1949.9	650	362.6	2	650	362.6	2	650	362.6	2	0	0	0
				20:00:00	200.1	981.5	0	1767.2	589.1	327.2	2	589.1	327.2	2	589.1	327.2	2	0	0	0
				20:15:00	200.8	855	0	1545.4	423	234	1	561.2	310.5	2	561.2	310.5	2	0	0	0
				20:30:00	201.6	741.8	0	1345.8	404.1	222.7	1	537.6	296.3	2	404.1	222.7	1	0	0	0
				20:45:00	202.5	616.4	0	1123.8	561.9	308.2	2	561.9	308.2	2	0	0	0	0	0	0
				21:00:00	203.6	491.9	0	901.6	450.8	246	1	450.8	246	1	0	0	0	0	0	0
				21:15:00	202.5	616.5	0	1123.9	562	308.2	2	562	308.2	2	0	0	0	0	0	0
				21:30:00	201.6	741.9	0	1346.1	404.2	222.8	1	404.2	222.8	1	0	0	0	537.7	296.4	2
				21:45:00	200.7	868.1	0	1568.5	522.8	289.4	2	522.8	289.4	2	0	0	0	522.8	289.4	2
				22:00:00	200	995	0	1790.9	597	331.7	2	597	331.7	2	0	0	0	597	331.7	2
				22:15:00	200.1	977.5	0	1760.3	586.8	325.8	2	586.8	325.8	2	0	0	0	586.8	325.8	2
				22:30:00	200.1	980.7	0	1765.9	588.6	326.9	2	588.6	326.9	2	0	0	0	588.6	326.9	2
				22:45:00	199.7	1047.6	0	1882	627.3	349.2	2	627.3	349.2	2	0	0	0	627.3	349.2	2
				23:00:00	199	1176.5	86.3	1949.9	650	363.4	2	650	363.4	2	0	0	0	650	363.4	2
				23:15:00	199.1	1159.7	70.1	1949.9	650	363.2	2	650	363.2	2	0	0	0	650	363.2	2
				23:30:00	199.2	1134.3	45.5	1949.9	650	362.9	2	650	362.9	2	0	0	0	650	362.9	2
				23:45:00	199.4	1105.3	0	1981.5	396.7	221.3	1	528.3	294.7	2	528.3	294.7	2	528.3	294.7	2
				Total			2489850	34.5284
							(m3)	(GWh)

## Sheet: Table A6
		Begin at:	2018-01-17 17:12:57	TIME		Reservoir				Unit 1#			Unit 2#			Unit 3#			Unit 4#			Unit 5#
Computation		End at:	2018-01-17 17:15:48		Head	Release	Spillage	Power	Discharge	Power	Zone	Discharge	Power	Zone	Discharge	Power	Zone	Discharge	Power	Zone	Discharge	Power	Zone
		Time:	2 minutes 51 sec		(m)	(m3/s)	(m3/s)	(MW)	(m3/s)	(MW)	(--)	(m3/s)	(MW)	(--)	(m3/s)	(MW)	(--)	(m4/s)	(MW)	(--)	(m5/s)	(MW)	(--)
Total Spillage (m3):			1.96551e+06	00:00:00	197.5	1833.2	0	3249.7	649.9	366.6	2	649.9	366.6	2	649.9	366.6	2	649.9	366.6	2	649.9	366.6	2
Total Energy (GWh):			43.7479	00:15:00	197.5	1833.2	0	3249.7	649.9	366.6	2	649.9	366.6	2	649.9	366.6	2	649.9	366.6	2	649.9	366.6	2
Number of		Shutdowns:	184	00:30:00	197.5	1833.3	0	3249.7	649.9	366.7	2	649.9	366.7	2	649.9	366.7	2	649.9	366.7	2	649.9	366.7	2
operating zones		Low-efficiency:	31	00:45:00	197.5	1833.4	0	3249.7	649.9	366.7	2	649.9	366.7	2	649.9	366.7	2	649.9	366.7	2	649.9	366.7	2
		High-efficeincy:	265	01:00:00	197.5	1833.4	0	3249.7	649.9	366.7	2	649.9	366.7	2	649.9	366.7	2	649.9	366.7	2	649.9	366.7	2
Rate of low-efficiency zones (%):			0.0645833	01:15:00	197.5	1833.5	0	3249.7	649.9	366.7	2	649.9	366.7	2	649.9	366.7	2	649.9	366.7	2	649.9	366.7	2
				01:30:00	197.5	1833.5	0	3249.6	649.9	366.7	2	649.9	366.7	2	649.9	366.7	2	649.9	366.7	2	649.9	366.7	2
				01:45:00	197.5	1829.7	0	3243	648.6	365.9	2	648.6	365.9	2	648.6	365.9	2	648.6	365.9	2	648.6	365.9	2
	SUMMARY			02:00:00	197.5	1827.3	0	3238.9	647.8	365.5	2	647.8	365.5	2	647.8	365.5	2	647.8	365.5	2	647.8	365.5	2
				02:15:00	197.5	1823.6	0	3232.4	646.5	364.7	2	646.5	364.7	2	646.5	364.7	2	646.5	364.7	2	646.5	364.7	2
*Case study with 5 unit available				02:30:00	197.6	1790.6	0	3176.3	635.3	358.1	2	635.3	358.1	2	635.3	358.1	2	635.3	358.1	2	635.3	358.1	2
				02:45:00	197.5	1823.3	0	3231.7	646.3	364.7	2	646.3	364.7	2	646.3	364.7	2	646.3	364.7	2	646.3	364.7	2
				03:00:00	197.5	1820.7	0	3227.1	645.4	364.1	2	645.4	364.1	2	645.4	364.1	2	645.4	364.1	2	645.4	364.1	2
				03:15:00	197.6	1803.1	0	3197.1	639.4	360.6	2	639.4	360.6	2	639.4	360.6	2	639.4	360.6	2	639.4	360.6	2
				03:30:00	197.6	1790.6	0	3175.8	635.2	358.1	2	635.2	358.1	2	635.2	358.1	2	635.2	358.1	2	635.2	358.1	2
				03:45:00	197.5	1812.1	0	3212.1	642.4	362.4	2	642.4	362.4	2	642.4	362.4	2	642.4	362.4	2	642.4	362.4	2
				04:00:00	197.5	1816	0	3218.8	643.8	363.2	2	643.8	363.2	2	643.8	363.2	2	643.8	363.2	2	643.8	363.2	2
				04:15:00	197.5	1817.7	0	3221.5	644.3	363.5	2	644.3	363.5	2	644.3	363.5	2	644.3	363.5	2	644.3	363.5	2
				04:30:00	197.7	1765.2	0	3132.3	626.5	353	2	626.5	353	2	626.5	353	2	626.5	353	2	626.5	353	2
				04:45:00	197.7	1770.1	0	3140.4	628.1	354	2	628.1	354	2	628.1	354	2	628.1	354	2	628.1	354	2
				05:00:00	198	1680.4	0	2987.8	597.6	336.1	2	597.6	336.1	2	597.6	336.1	2	597.6	336.1	2	597.6	336.1	2
				05:15:00	198.1	1648.7	0	2933.6	586.7	329.7	2	586.7	329.7	2	586.7	329.7	2	586.7	329.7	2	586.7	329.7	2
				05:30:00	198.3	1604.7	0	2858.3	571.7	320.9	2	571.7	320.9	2	571.7	320.9	2	571.7	320.9	2	571.7	320.9	2
				05:45:00	198.4	1577	0	2810.8	562.2	315.4	2	562.2	315.4	2	562.2	315.4	2	562.2	315.4	2	562.2	315.4	2
				06:00:00	198.8	1490.1	0	2661.5	532.3	298	2	532.3	298	2	532.3	298	2	532.3	298	2	532.3	298	2
				06:15:00	198.9	1450.5	0	2593.3	648.3	362.6	2	648.3	362.6	2	648.3	362.6	2	648.3	362.6	2	0	0	0
				06:30:00	198.9	1445.9	0	2585.3	646.3	361.5	2	646.3	361.5	2	646.3	361.5	2	646.3	361.5	2	0	0	0
				06:45:00	199.7	1285.2	0	2308.3	577.1	321.3	2	577.1	321.3	2	577.1	321.3	2	577.1	321.3	2	0	0	0
				07:00:00	200.4	1126.3	0	2031.2	407.1	225.7	1	541.4	300.2	2	541.4	300.2	2	541.4	300.2	2	0	0	0
				07:15:00	201.2	968.4	0	1753.8	584.6	322.8	2	584.6	322.8	2	584.6	322.8	2	0	0	0	0	0	0
				07:30:00	202.1	811.4	0	1476.2	536.5	294.9	2	403.2	221.6	1	536.5	294.9	2	0	0	0	0	0	0
				07:45:00	203.1	655.5	0	1198.7	0	0	0	599.3	327.7	2	599.3	327.7	2	0	0	0	0	0	0
				08:00:00	204.2	503.9	0	926.6	0	0	0	397.3	216.1	1	529.2	287.8	2	0	0	0	0	0	0
				08:15:00	203.1	659.1	0	1205.2	0	0	0	602.6	329.6	2	602.6	329.6	2	0	0	0	0	0	0
				08:30:00	202.5	755.2	42.1	1300	0	0	0	650	356.6	2	650	356.6	2	0	0	0	0	0	0
				08:45:00	203	672.8	0	1229.7	0	0	0	614.8	336.4	2	614.8	336.4	2	0	0	0	0	0	0
				09:00:00	204.1	520.8	0	957.1	0	0	0	546.2	297.2	2	410.9	223.6	1	0	0	0	0	0	0
				09:15:00	204.6	444.6	0	819.2	0	0	0	409.6	222.3	1	0	0	0	0	0	0	409.6	222.3	1
				09:30:00	204.8	428.8	0	790.7	0	0	0	395.4	214.4	1	0	0	0	0	0	0	395.4	214.4	1
				09:45:00	204.6	456.1	0	840	0	0	0	420	228	1	0	0	0	0	0	0	420	228	1
				10:00:00	203.5	605.6	0	1109.5	0	0	0	554.8	302.8	2	0	0	0	0	0	0	554.8	302.8	2
				10:15:00	203.7	576.8	0	1058	0	0	0	529	288.4	2	0	0	0	0	0	0	529	288.4	2
				10:30:00	203.8	566.6	0	1039.5	0	0	0	592	322.6	2	0	0	0	0	0	0	447.6	243.9	1
				10:45:00	204.9	412.9	60.6	650	0	0	0	0	0	0	0	0	0	0	0	0	650	352.3	2
				11:00:00	204.8	430.9	0	794.6	0	0	0	0	0	0	0	0	0	397.3	215.5	1	397.3	215.5	1
				11:15:00	204.7	442.5	0	815.6	0	0	0	0	0	0	0	0	0	407.8	221.2	1	407.8	221.2	1
				11:30:00	203.6	596.1	0	1092.7	0	0	0	0	0	0	0	0	0	546.4	298.1	2	546.4	298.1	2
				11:45:00	203.3	637.6	0	1167	0	0	0	0	0	0	0	0	0	583.5	318.8	2	583.5	318.8	2
				12:00:00	202.6	753	0	1372.9	412.4	226.2	1	0	0	0	0	0	0	548	300.6	2	412.4	226.2	1
				12:15:00	202.9	704.1	0	1285.8	642.9	352	2	0	0	0	0	0	0	642.9	352	2	0	0	0
				12:30:00	202.5	763.6	0	1391.9	555.3	304.7	2	0	0	0	418.3	229.5	1	418.3	229.5	1	0	0	0
				12:45:00	201.6	912.1	0	1654.9	551.6	304	2	0	0	0	551.6	304	2	551.6	304	2	0	0	0
				13:00:00	201.3	953.7	0	1728.2	576.1	317.9	2	0	0	0	576.1	317.9	2	576.1	317.9	2	0	0	0
				13:15:00	200.9	1043.1	0	1885.8	628.6	347.7	2	0	0	0	628.6	347.7	2	628.6	347.7	2	0	0	0
				13:30:00	200.5	1106.2	25.8	1950	650	360.1	2	0	0	0	650	360.1	2	650	360.1	2	0	0	0
				13:45:00	200.4	1131.1	49.9	1950	650	360.4	2	0	0	0	650	360.4	2	650	360.4	2	0	0	0
				14:00:00	201	1010.2	0	1827.9	609.3	336.7	2	0	0	0	609.3	336.7	2	609.3	336.7	2	0	0	0
				14:15:00	201.8	862.3	0	1566.5	522.2	287.4	2	0	0	0	522.2	287.4	2	522.2	287.4	2	0	0	0
				14:30:00	202.8	712.2	0	1300.4	390.1	213.7	1	0	0	0	520.2	284.9	2	390.1	213.7	1	0	0	0
				14:45:00	203.9	559	0	1026	441.6	240.6	1	0	0	0	584.4	318.4	2	0	0	0	0	0	0
				15:00:00	205	403.7	51.6	650	0	0	0	0	0	0	650	352.1	2	0	0	0	0	0	0
				15:15:00	206.3	249.5	0	463.8	0	0	0	0	0	0	463.8	249.5	1	0	0	0	0	0	0
				15:30:00	207.5	96.8	96.8	0	0	0	0	0	0	0	0	0	0	0	0	0	0	0	0
				15:45:00	207.5	96.3	96.3	0	0	0	0	0	0	0	0	0	0	0	0	0	0	0	0
				16:00:00	207.5	121.9	121.9	0	0	0	0	0	0	0	0	0	0	0	0	0	0	0	0
				16:15:00	207.5	95.8	95.8	0	0	0	0	0	0	0	0	0	0	0	0	0	0	0	0
				16:30:00	207.5	95.9	95.9	0	0	0	0	0	0	0	0	0	0	0	0	0	0	0	0
				16:45:00	207.6	95.8	95.8	0	0	0	0	0	0	0	0	0	0	0	0	0	0	0	0
				17:00:00	207.6	96.1	96.1	0	0	0	0	0	0	0	0	0	0	0	0	0	0	0	0
				17:15:00	206.9	189.8	189.8	0	0	0	0	0	0	0	0	0	0	0	0	0	0	0	0
				17:30:00	206.6	223	0	415.1	0	0	0	0	0	0	0	0	0	0	0	0	415.1	223	1
				17:45:00	205.3	376.7	25.1	650	0	0	0	0	0	0	0	0	0	0	0	0	650	351.6	2
				18:00:00	204.3	508.6	0	935.6	0	0	0	0	0	0	0	0	0	534.2	290.4	2	401.4	218.2	1
				18:15:00	203.3	647.7	0	1185.5	0	0	0	0	0	0	0	0	0	592.8	323.8	2	592.8	323.8	2
				18:30:00	202.3	804.3	0	1464.7	0	0	0	0	0	0	532.4	292.4	2	399.9	219.6	1	532.4	292.4	2
				18:45:00	201.4	962.6	0	1744.9	0	0	0	0	0	0	581.6	320.9	2	581.6	320.9	2	581.6	320.9	2
				19:00:00	200.5	1122	41.6	1950	0	0	0	0	0	0	650	360.1	2	650	360.1	2	650	360.1	2
				19:15:00	199.8	1279.4	194.8	1949.9	0	0	0	0	0	0	650	361.5	2	650	361.5	2	650	361.5	2
				19:30:00	199.1	1433.1	343.9	1949.9	0	0	0	0	0	0	650	363.1	2	650	363.1	2	650	363.1	2
				19:45:00	199.3	1387	299.2	1949.9	0	0	0	0	0	0	650	362.6	2	650	362.6	2	650	362.6	2
				20:00:00	200.1	1226.9	143.9	1949.9	0	0	0	0	0	0	650	361	2	650	361	2	650	361	2
				20:15:00	200.8	1068.8	0	1931.7	0	0	0	0	0	0	643.9	356.3	2	643.9	356.3	2	643.9	356.3	2
				20:30:00	201.6	927.2	0	1682.3	0	0	0	0	0	0	560.8	309.1	2	560.8	309.1	2	560.8	309.1	2
				20:45:00	202.5	770.5	0	1404.7	0	0	0	0	0	0	560.3	307.3	2	422.2	231.6	1	422.2	231.6	1
				21:00:00	203.6	614.9	0	1126.9	0	0	0	0	0	0	563.5	307.5	2	0	0	0	563.5	307.5	2
				21:15:00	202.5	770.6	0	1404.9	0	0	0	422.3	231.6	1	422.3	231.6	1	0	0	0	560.3	307.3	2
				21:30:00	201.6	927.4	0	1682.7	0	0	0	560.9	309.1	2	560.9	309.1	2	0	0	0	560.9	309.1	2
				21:45:00	200.7	1085.2	0	1960.6	522.8	289.4	2	522.8	289.4	2	392.3	217.1	1	0	0	0	522.8	289.4	2
				22:00:00	200	1243.7	0	2238.6	559.6	310.9	2	559.6	310.9	2	559.6	310.9	2	0	0	0	559.6	310.9	2
				22:15:00	200.1	1221.9	0	2200.4	550.1	305.5	2	550.1	305.5	2	550.1	305.5	2	0	0	0	550.1	305.5	2
				22:30:00	200.1	1225.9	0	2207.3	551.8	306.5	2	551.8	306.5	2	551.8	306.5	2	0	0	0	551.8	306.5	2
				22:45:00	199.7	1309.4	0	2352.5	588.1	327.4	2	588.1	327.4	2	588.1	327.4	2	0	0	0	588.1	327.4	2
				23:00:00	199	1470.6	17	2599.9	650	363.4	2	650	363.4	2	650	363.4	2	0	0	0	650	363.4	2
				23:15:00	199.1	1449.7	0	2594.2	648.5	362.4	2	648.5	362.4	2	648.5	362.4	2	0	0	0	648.5	362.4	2
				23:30:00	199.2	1417.8	0	2539.3	634.8	354.5	2	634.8	354.5	2	634.8	354.5	2	0	0	0	634.8	354.5	2
				23:45:00	199.4	1381.6	0	2476.9	619.2	345.4	2	619.2	345.4	2	619.2	345.4	2	0	0	0	619.2	345.4	2
				Total			1.96551e+06	43.7479
							(m3)	(GWh)

## Sheet: Table A7
		Begin at:	2018-01-17 17:08:13	TIME		Reservoir				Unit 1#			Unit 2#			Unit 3#			Unit 4#			Unit 5#			Unit 6#
Computation		End at:	2018-01-17 17:11:43		Head	Release	Spillage	Power	Discharge	Power	Zone	Discharge	Power	Zone	Discharge	Power	Zone	Discharge	Power	Zone	Discharge	Power	Zone	Discharge	Power	Zone
		Time:	2 min 30 sec		(m)	(m3/s)	(m3/s)	(MW)	(m3/s)	(MW)	(--)	(m3/s)	(MW)	(--)	(m3/s)	(MW)	(--)	(m4/s)	(MW)	(--)	(m5/s)	(MW)	(--)	(m6/s)	(MW)	(--)
Total Spillage (m3):			1.46133e+06	00:00:00	197.5	2199.8	0	3899.7	649.9	366.6	2	649.9	366.6	2	649.9	366.6	2	649.9	366.6	2	649.9	366.6	2	649.9	366.6	2
Total Energy (GWh):			52.9515	00:15:00	197.5	2199.9	0	3899.6	649.9	366.6	2	649.9	366.6	2	649.9	366.6	2	649.9	366.6	2	649.9	366.6	2	649.9	366.6	2
Number of		Shutdowns:	218	00:30:00	197.5	2200	0	3899.6	649.9	366.7	2	649.9	366.7	2	649.9	366.7	2	649.9	366.7	2	649.9	366.7	2	649.9	366.7	2
operating zones		Low-efficiency:	33	00:45:00	197.5	2200	0	3899.7	649.9	366.7	2	649.9	366.7	2	649.9	366.7	2	649.9	366.7	2	649.9	366.7	2	649.9	366.7	2
		High-efficeincy:	325	01:00:00	197.5	2200.1	0	3899.7	649.9	366.7	2	649.9	366.7	2	649.9	366.7	2	649.9	366.7	2	649.9	366.7	2	649.9	366.7	2
Rate of low-efficiency zones (%):			0.0572917	01:15:00	197.5	2200.2	0	3899.6	649.9	366.7	2	649.9	366.7	2	649.9	366.7	2	649.9	366.7	2	649.9	366.7	2	649.9	366.7	2
				01:30:00	197.5	2200.2	0	3899.5	649.9	366.7	2	649.9	366.7	2	649.9	366.7	2	649.9	366.7	2	649.9	366.7	2	649.9	366.7	2
				01:45:00	197.5	2195.6	0	3891.6	648.6	365.9	2	648.6	365.9	2	648.6	365.9	2	648.6	365.9	2	648.6	365.9	2	648.6	365.9	2
	SUMMARY			02:00:00	197.5	2192.8	0	3886.7	647.8	365.5	2	647.8	365.5	2	647.8	365.5	2	647.8	365.5	2	647.8	365.5	2	647.8	365.5	2
				02:15:00	197.5	2188.3	0	3878.8	646.5	364.7	2	646.5	364.7	2	646.5	364.7	2	646.5	364.7	2	646.5	364.7	2	646.5	364.7	2
*Case study with 6 unit available				02:30:00	197.6	2148.8	0	3811.5	635.3	358.1	2	635.3	358.1	2	635.3	358.1	2	635.3	358.1	2	635.3	358.1	2	635.3	358.1	2
				02:45:00	197.5	2187.9	0	3878	646.3	364.7	2	646.3	364.7	2	646.3	364.7	2	646.3	364.7	2	646.3	364.7	2	646.3	364.7	2
				03:00:00	197.5	2184.8	0	3872.5	645.4	364.1	2	645.4	364.1	2	645.4	364.1	2	645.4	364.1	2	645.4	364.1	2	645.4	364.1	2
				03:15:00	197.6	2163.7	0	3836.5	639.4	360.6	2	639.4	360.6	2	639.4	360.6	2	639.4	360.6	2	639.4	360.6	2	639.4	360.6	2
				03:30:00	197.6	2148.7	0	3810.9	635.2	358.1	2	635.2	358.1	2	635.2	358.1	2	635.2	358.1	2	635.2	358.1	2	635.2	358.1	2
				03:45:00	197.5	2174.5	0	3854.6	642.4	362.4	2	642.4	362.4	2	642.4	362.4	2	642.4	362.4	2	642.4	362.4	2	642.4	362.4	2
				04:00:00	197.5	2179.2	0	3862.5	643.8	363.2	2	643.8	363.2	2	643.8	363.2	2	643.8	363.2	2	643.8	363.2	2	643.8	363.2	2
				04:15:00	197.5	2181.3	0	3865.9	644.3	363.5	2	644.3	363.5	2	644.3	363.5	2	644.3	363.5	2	644.3	363.5	2	644.3	363.5	2
				04:30:00	197.7	2118.3	0	3758.8	626.5	353	2	626.5	353	2	626.5	353	2	626.5	353	2	626.5	353	2	626.5	353	2
				04:45:00	197.7	2124.1	0	3768.5	628.1	354	2	628.1	354	2	628.1	354	2	628.1	354	2	628.1	354	2	628.1	354	2
				05:00:00	198	2016.5	0	3585.4	597.6	336.1	2	597.6	336.1	2	597.6	336.1	2	597.6	336.1	2	597.6	336.1	2	597.6	336.1	2
				05:15:00	198.1	1978.4	0	3520.3	586.7	329.7	2	586.7	329.7	2	586.7	329.7	2	586.7	329.7	2	586.7	329.7	2	586.7	329.7	2
				05:30:00	198.3	1925.7	101.2	3249.8	650	364.9	2	650	364.9	2	650	364.9	2	650	364.9	2	650	364.9	2	0	0	0
				05:45:00	198.4	1892.4	69.1	3249.8	650	364.7	2	650	364.7	2	650	364.7	2	650	364.7	2	650	364.7	2	0	0	0
				06:00:00	198.8	1788.1	0	3193.8	638.8	357.6	2	638.8	357.6	2	638.8	357.6	2	638.8	357.6	2	638.8	357.6	2	0	0	0
				06:15:00	198.9	1740.5	0	3111.9	622.4	348.1	2	622.4	348.1	2	622.4	348.1	2	622.4	348.1	2	622.4	348.1	2	0	0	0
				06:30:00	198.9	1735	0	3102.4	620.5	347	2	620.5	347	2	620.5	347	2	620.5	347	2	620.5	347	2	0	0	0
				06:45:00	199.7	1542.2	0	2770	554	308.4	2	554	308.4	2	554	308.4	2	554	308.4	2	554	308.4	2	0	0	0
				07:00:00	200.4	1351.6	0	2437.4	609.4	337.9	2	609.4	337.9	2	609.4	337.9	2	0	0	0	609.4	337.9	2	0	0	0
				07:15:00	201.2	1162.1	0	2104.6	526.2	290.5	2	526.2	290.5	2	526.2	290.5	2	0	0	0	526.2	290.5	2	0	0	0
				07:30:00	202.1	973.7	0	1771.5	0	0	0	590.5	324.6	2	590.5	324.6	2	0	0	0	590.5	324.6	2	0	0	0
				07:45:00	203.1	786.6	0	1438.4	0	0	0	523	286	2	392.4	214.6	1	0	0	0	523	286	2	0	0	0
				08:00:00	204.2	604.7	0	1111.9	0	0	0	555.9	302.4	2	555.9	302.4	2	0	0	0	0	0	0	0	0	0
				08:15:00	203.1	790.9	80	1300	0	0	0	650	355.5	2	650	355.5	2	0	0	0	0	0	0	0	0	0
				08:30:00	202.5	906.3	0	1652	0	0	0	550.7	302.1	2	550.7	302.1	2	0	0	0	0	0	0	550.7	302.1	2
				08:45:00	203	807.3	0	1475.6	0	0	0	536.3	293.4	2	403	220.5	1	0	0	0	0	0	0	536.3	293.4	2
				09:00:00	204.1	625	0	1148.5	0	0	0	574.3	312.5	2	0	0	0	0	0	0	0	0	0	574.3	312.5	2
				09:15:00	204.6	533.5	0	983.1	0	0	0	560.6	304.2	2	0	0	0	0	0	0	0	0	0	422.5	229.3	1
				09:30:00	204.8	514.6	0	948.9	0	0	0	407.3	220.9	1	0	0	0	0	0	0	0	0	0	541.6	293.7	2
				09:45:00	204.6	547.3	0	1008.1	0	0	0	433.6	235.4	1	0	0	0	0	0	0	0	0	0	574.5	311.9	2
				10:00:00	203.5	726.7	0	1331.4	0	0	0	399.7	218.1	1	0	0	0	532.1	290.4	2	0	0	0	399.7	218.1	1
				10:15:00	203.7	692.2	0	1269.6	0	0	0	0	0	0	0	0	0	634.8	346.1	2	0	0	0	634.8	346.1	2
				10:30:00	203.8	679.9	0	1247.5	0	0	0	0	0	0	0	0	0	623.7	339.9	2	0	0	0	623.7	339.9	2
				10:45:00	204.9	495.4	0	914.2	0	0	0	0	0	0	0	0	0	522.4	283.1	2	0	0	0	391.9	212.4	1
				11:00:00	204.8	517.1	0	953.6	0	0	0	0	0	0	0	0	0	409.4	222	1	0	0	0	544.2	295.1	2
				11:15:00	204.7	531	0	978.7	0	0	0	0	0	0	0	0	0	558.2	302.8	2	0	0	0	420.5	228.2	1
				11:30:00	203.6	715.4	0	1311.2	524.3	286.1	2	0	0	0	0	0	0	393.4	214.7	1	0	0	0	393.4	214.7	1
				11:45:00	203.3	765.1	0	1400.4	420.9	230	1	0	0	0	0	0	0	420.9	230	1	0	0	0	558.6	305.2	2
				12:00:00	202.6	903.6	0	1647.5	549.2	301.2	2	0	0	0	0	0	0	549.2	301.2	2	0	0	0	549.2	301.2	2
				12:15:00	202.9	844.9	0	1542.9	422.3	231.2	1	0	0	0	0	0	0	560.3	306.8	2	0	0	0	560.3	306.8	2
				12:30:00	202.5	916.4	0	1670.2	417.6	229.1	1	0	0	0	0	0	0	417.6	229.1	1	417.6	229.1	1	417.6	229.1	1
				12:45:00	201.6	1094.6	0	1985.8	529.4	291.8	2	0	0	0	0	0	0	529.4	291.8	2	397.5	219.1	1	529.4	291.8	2
				13:00:00	201.3	1144.4	0	2073.9	552.6	304.9	2	0	0	0	0	0	0	552.6	304.9	2	416.1	229.6	1	552.6	304.9	2
				13:15:00	200.9	1251.7	0	2262.9	565.7	312.9	2	0	0	0	0	0	0	565.7	312.9	2	565.7	312.9	2	565.7	312.9	2
				13:30:00	200.5	1327.4	0	2395.7	598.9	331.9	2	0	0	0	0	0	0	598.9	331.9	2	598.9	331.9	2	598.9	331.9	2
				13:45:00	200.4	1357.3	0	2447.9	612	339.3	2	0	0	0	0	0	0	612	339.3	2	612	339.3	2	612	339.3	2
				14:00:00	201	1212.2	0	2193.4	548.4	303.1	2	0	0	0	0	0	0	548.4	303.1	2	548.4	303.1	2	548.4	303.1	2
				14:15:00	201.8	1034.7	0	1879.9	626.6	344.9	2	0	0	0	0	0	0	0	0	0	626.6	344.9	2	626.6	344.9	2
				14:30:00	202.8	854.7	0	1560.5	520.2	284.9	2	0	0	0	0	0	0	0	0	0	520.2	284.9	2	520.2	284.9	2
				14:45:00	203.9	670.8	0	1231.2	615.6	335.4	2	0	0	0	0	0	0	0	0	0	615.6	335.4	2	0	0	0
				15:00:00	205	484.5	0	894.4	447.2	242.2	1	0	0	0	0	0	0	0	0	0	447.2	242.2	1	0	0	0
				15:15:00	206.3	299.4	0	556.5	0	0	0	0	0	0	0	0	0	0	0	0	556.5	299.4	2	0	0	0
				15:30:00	207.5	116.2	116.2	0	0	0	0	0	0	0	0	0	0	0	0	0	0	0	0	0	0	0
				15:45:00	207.5	115.6	115.6	0	0	0	0	0	0	0	0	0	0	0	0	0	0	0	0	0	0	0
				16:00:00	207.5	146.3	146.3	0	0	0	0	0	0	0	0	0	0	0	0	0	0	0	0	0	0	0
				16:15:00	207.5	115	115	0	0	0	0	0	0	0	0	0	0	0	0	0	0	0	0	0	0	0
				16:30:00	207.5	115	115	0	0	0	0	0	0	0	0	0	0	0	0	0	0	0	0	0	0	0
				16:45:00	207.6	114.9	114.9	0	0	0	0	0	0	0	0	0	0	0	0	0	0	0	0	0	0	0
				17:00:00	207.6	115.3	115.3	0	0	0	0	0	0	0	0	0	0	0	0	0	0	0	0	0	0	0
				17:15:00	206.9	227.8	0	424.7	0	0	0	0	0	0	0	0	0	424.7	227.8	1	0	0	0	0	0	0
				17:30:00	206.6	267.6	2.2	494.1	0	0	0	0	0	0	0	0	0	494.1	265.4	1	0	0	0	0	0	0
				17:45:00	205.3	452	0	835.8	0	0	0	0	0	0	417.9	226	1	417.9	226	1	0	0	0	0	0	0
				18:00:00	204.3	610.3	0	1122.7	0	0	0	0	0	0	561.4	305.2	2	561.4	305.2	2	0	0	0	0	0	0
				18:15:00	203.3	777.2	0	1422.6	567.2	309.8	2	0	0	0	427.7	233.7	1	427.7	233.7	1	0	0	0	0	0	0
				18:30:00	202.3	965.2	0	1757.6	585.9	321.7	2	0	0	0	585.9	321.7	2	585.9	321.7	2	0	0	0	0	0	0
				18:45:00	201.4	1155.2	0	2093.9	523.5	288.8	2	523.5	288.8	2	523.5	288.8	2	523.5	288.8	2	0	0	0	0	0	0
				19:00:00	200.5	1346.4	0	2430.1	607.5	336.6	2	607.5	336.6	2	607.5	336.6	2	607.5	336.6	2	0	0	0	0	0	0
				19:15:00	199.8	1535.2	0	2760.3	552.1	307	2	552.1	307	2	552.1	307	2	552.1	307	2	552.1	307	2	0	0	0
				19:30:00	199.1	1719.7	0	3078.6	615.7	343.9	2	615.7	343.9	2	615.7	343.9	2	615.7	343.9	2	615.7	343.9	2	0	0	0
				19:45:00	199.3	1664.4	0	2983.4	596.7	332.9	2	596.7	332.9	2	596.7	332.9	2	596.7	332.9	2	596.7	332.9	2	0	0	0
				20:00:00	200.1	1472.3	0	2650.8	530.2	294.5	2	530.2	294.5	2	530.2	294.5	2	530.2	294.5	2	530.2	294.5	2	0	0	0
				20:15:00	200.8	1282.5	0	2318	579.5	320.6	2	579.5	320.6	2	579.5	320.6	2	0	0	0	579.5	320.6	2	0	0	0
				20:30:00	201.6	1112.7	0	2018.7	538.1	296.6	2	538.1	296.6	2	538.1	296.6	2	0	0	0	404.5	222.9	1	0	0	0
				20:45:00	202.5	924.6	0	1685.6	561.9	308.2	2	561.9	308.2	2	0	0	0	0	0	0	561.9	308.2	2	0	0	0
				21:00:00	203.6	737.9	0	1352.3	406.1	221.6	1	540.1	294.7	2	0	0	0	0	0	0	406.1	221.6	1	0	0	0
				21:15:00	202.5	924.7	0	1685.9	562	308.2	2	562	308.2	2	0	0	0	0	0	0	562	308.2	2	0	0	0
				21:30:00	201.6	1112.9	0	2019.2	538.2	296.6	2	404.6	223	1	0	0	0	0	0	0	538.2	296.6	2	538.2	296.6	2
				21:45:00	200.7	1302.2	0	2352.7	588.2	325.6	2	588.2	325.6	2	0	0	0	0	0	0	588.2	325.6	2	588.2	325.6	2
				22:00:00	200	1492.5	48	2599.9	650	361.1	2	650	361.1	2	0	0	0	0	0	0	650	361.1	2	650	361.1	2
				22:15:00	200.1	1466.3	22.5	2599.9	650	360.9	2	650	360.9	2	0	0	0	0	0	0	650	360.9	2	650	360.9	2
				22:30:00	200.1	1471	27.1	2599.9	650	361	2	650	361	2	0	0	0	0	0	0	650	361	2	650	361	2
				22:45:00	199.7	1571.3	124.2	2599.9	650	361.8	2	650	361.8	2	0	0	0	0	0	0	650	361.8	2	650	361.8	2
				23:00:00	199	1764.7	311.1	2599.9	650	363.4	2	650	363.4	2	0	0	0	0	0	0	650	363.4	2	650	363.4	2
				23:15:00	199.1	1739.6	0	3113	622.6	347.9	2	622.6	347.9	2	0	0	0	622.6	347.9	2	622.6	347.9	2	622.6	347.9	2
				23:30:00	199.2	1701.4	0	3047.2	609.4	340.3	2	609.4	340.3	2	0	0	0	609.4	340.3	2	609.4	340.3	2	609.4	340.3	2
				23:45:00	199.4	1657.9	0	2972.3	594.5	331.6	2	594.5	331.6	2	0	0	0	594.5	331.6	2	594.5	331.6	2	594.5	331.6	2
				Total			1.46133e+06	52.9515
							(m3)	(GWh)

## Sheet: Table A8
		Begin at:	2018-01-17 16:23:04	TIME		Reservoir				Unit 1#			Unit 2#			Unit 3#			Unit 4#			Unit 5#			Unit 6#			Unit 7#
Computation		End at:	2018-01-17 16:25:20		Head	Release	Spillage	Power	Discharge	Power	Zone	Discharge	Power	Zone	Discharge	Power	Zone	Discharge	Power	Zone	Discharge	Power	Zone	Discharge	Power	Zone	Discharge	Power	Zone
		Time:	2 min 16 sec		(m)	(m3/s)	(m3/s)	(MW)	(m3/s)	(MW)	(--)	(m3/s)	(MW)	(--)	(m3/s)	(MW)	(--)	(m4/s)	(MW)	(--)	(m5/s)	(MW)	(--)	(m6/s)	(MW)	(--)	(m7/s)	(MW)	(--)
Total Spillage (m3):			1.3653e+06	00:00:00	197.5	2566.4	0	4549.6	649.9	366.6	2	649.9	366.6	2	649.9	366.6	2	649.9	366.6	2	649.9	366.6	2	649.9	366.6	2	649.9	366.6	2
Total Energy (GWh):			61.9457	00:15:00	197.5	2566.5	0	4549.6	649.9	366.6	2	649.9	366.6	2	649.9	366.6	2	649.9	366.6	2	649.9	366.6	2	649.9	366.6	2	649.9	366.6	2
Number of		Shutdowns:	253	00:30:00	197.5	2566.6	0	4549.6	649.9	366.7	2	649.9	366.7	2	649.9	366.7	2	649.9	366.7	2	649.9	366.7	2	649.9	366.7	2	649.9	366.7	2
operating zones		Low-efficiency:	27	00:45:00	197.5	2566.7	0	4549.6	649.9	366.7	2	649.9	366.7	2	649.9	366.7	2	649.9	366.7	2	649.9	366.7	2	649.9	366.7	2	649.9	366.7	2
		High-efficeincy:	392	01:00:00	197.5	2566.8	0	4549.6	649.9	366.7	2	649.9	366.7	2	649.9	366.7	2	649.9	366.7	2	649.9	366.7	2	649.9	366.7	2	649.9	366.7	2
Rate of low-efficiency zones (%):			0.0401786	01:15:00	197.5	2566.9	0	4549.6	649.9	366.7	2	649.9	366.7	2	649.9	366.7	2	649.9	366.7	2	649.9	366.7	2	649.9	366.7	2	649.9	366.7	2
				01:30:00	197.5	2566.9	0	4549.5	649.9	366.7	2	649.9	366.7	2	649.9	366.7	2	649.9	366.7	2	649.9	366.7	2	649.9	366.7	2	649.9	366.7	2
				01:45:00	197.5	2561.5	0	4540.2	648.6	365.9	2	648.6	365.9	2	648.6	365.9	2	648.6	365.9	2	648.6	365.9	2	648.6	365.9	2	648.6	365.9	2
	SUMMARY			02:00:00	197.5	2558.3	0	4534.4	647.8	365.5	2	647.8	365.5	2	647.8	365.5	2	647.8	365.5	2	647.8	365.5	2	647.8	365.5	2	647.8	365.5	2
				02:15:00	197.5	2553	0	4525.3	646.5	364.7	2	646.5	364.7	2	646.5	364.7	2	646.5	364.7	2	646.5	364.7	2	646.5	364.7	2	646.5	364.7	2
*Case study with 7 unit available				02:30:00	197.6	2506.9	0	4446.8	635.3	358.1	2	635.3	358.1	2	635.3	358.1	2	635.3	358.1	2	635.3	358.1	2	635.3	358.1	2	635.3	358.1	2
				02:45:00	197.5	2552.6	0	4524.4	646.3	364.7	2	646.3	364.7	2	646.3	364.7	2	646.3	364.7	2	646.3	364.7	2	646.3	364.7	2	646.3	364.7	2
				03:00:00	197.5	2548.9	0	4518	645.4	364.1	2	645.4	364.1	2	645.4	364.1	2	645.4	364.1	2	645.4	364.1	2	645.4	364.1	2	645.4	364.1	2
				03:15:00	197.6	2524.3	0	4475.9	639.4	360.6	2	639.4	360.6	2	639.4	360.6	2	639.4	360.6	2	639.4	360.6	2	639.4	360.6	2	639.4	360.6	2
				03:30:00	197.6	2506.9	0	4446.1	635.2	358.1	2	635.2	358.1	2	635.2	358.1	2	635.2	358.1	2	635.2	358.1	2	635.2	358.1	2	635.2	358.1	2
				03:45:00	197.5	2536.9	0	4497	642.4	362.4	2	642.4	362.4	2	642.4	362.4	2	642.4	362.4	2	642.4	362.4	2	642.4	362.4	2	642.4	362.4	2
				04:00:00	197.5	2542.4	0	4506.3	643.8	363.2	2	643.8	363.2	2	643.8	363.2	2	643.8	363.2	2	643.8	363.2	2	643.8	363.2	2	643.8	363.2	2
				04:15:00	197.5	2544.8	0	4510.2	644.3	363.5	2	644.3	363.5	2	644.3	363.5	2	644.3	363.5	2	644.3	363.5	2	644.3	363.5	2	644.3	363.5	2
				04:30:00	197.7	2471.3	0	4385.2	626.5	353	2	626.5	353	2	626.5	353	2	626.5	353	2	626.5	353	2	626.5	353	2	626.5	353	2
				04:45:00	197.7	2478.1	0	4396.6	628.1	354	2	628.1	354	2	628.1	354	2	628.1	354	2	628.1	354	2	628.1	354	2	628.1	354	2
				05:00:00	198	2352.6	0	4182.9	597.6	336.1	2	597.6	336.1	2	597.6	336.1	2	597.6	336.1	2	597.6	336.1	2	597.6	336.1	2	597.6	336.1	2
				05:15:00	198.1	2308.1	0	4107	586.7	329.7	2	586.7	329.7	2	586.7	329.7	2	586.7	329.7	2	586.7	329.7	2	586.7	329.7	2	586.7	329.7	2
				05:30:00	198.3	2246.6	0	4001.7	571.7	320.9	2	571.7	320.9	2	571.7	320.9	2	571.7	320.9	2	571.7	320.9	2	571.7	320.9	2	571.7	320.9	2
				05:45:00	198.4	2207.8	0	3935.1	562.2	315.4	2	562.2	315.4	2	562.2	315.4	2	562.2	315.4	2	562.2	315.4	2	562.2	315.4	2	562.2	315.4	2
				06:00:00	198.8	2086.1	0	3726.1	532.3	298	2	532.3	298	2	532.3	298	2	532.3	298	2	532.3	298	2	532.3	298	2	532.3	298	2
				06:15:00	198.9	2030.6	0	3630.6	605.1	338.4	2	605.1	338.4	2	605.1	338.4	2	605.1	338.4	2	605.1	338.4	2	605.1	338.4	2	0	0	0
				06:30:00	198.9	2024.2	0	3619.4	603.2	337.4	2	603.2	337.4	2	603.2	337.4	2	603.2	337.4	2	603.2	337.4	2	603.2	337.4	2	0	0	0
				06:45:00	199.7	1799.2	0	3231.6	538.6	299.9	2	538.6	299.9	2	538.6	299.9	2	538.6	299.9	2	538.6	299.9	2	538.6	299.9	2	0	0	0
				07:00:00	200.4	1576.9	0	2843.7	568.7	315.4	2	568.7	315.4	2	568.7	315.4	2	0	0	0	568.7	315.4	2	568.7	315.4	2	0	0	0
				07:15:00	201.2	1355.8	0	2455.4	613.8	338.9	2	613.8	338.9	2	613.8	338.9	2	0	0	0	613.8	338.9	2	0	0	0	0	0	0
				07:30:00	202.1	1135.9	0	2066.7	414.6	227.9	1	550.7	302.7	2	550.7	302.7	2	0	0	0	550.7	302.7	2	0	0	0	0	0	0
				07:45:00	203.1	917.7	0	1678.1	559.4	305.9	2	0	0	0	559.4	305.9	2	0	0	0	559.4	305.9	2	0	0	0	0	0	0
				08:00:00	204.2	705.5	0	1297.2	432.4	235.2	1	0	0	0	432.4	235.2	1	0	0	0	432.4	235.2	1	0	0	0	0	0	0
				08:15:00	203.1	922.8	0	1687.3	562.4	307.6	2	0	0	0	562.4	307.6	2	0	0	0	562.4	307.6	2	0	0	0	0	0	0
				08:30:00	202.5	1057.3	0	1927.4	642.5	352.4	2	0	0	0	642.5	352.4	2	0	0	0	642.5	352.4	2	0	0	0	0	0	0
				08:45:00	203	941.9	0	1721.5	573.8	314	2	0	0	0	573.8	314	2	0	0	0	573.8	314	2	0	0	0	0	0	0
				09:00:00	204.1	729.2	0	1339.9	535.4	291.3	2	0	0	0	402.3	218.9	1	0	0	0	402.3	218.9	1	0	0	0	0	0	0
				09:15:00	204.6	622.4	0	1146.9	573.5	311.2	2	0	0	0	573.5	311.2	2	0	0	0	0	0	0	0	0	0	0	0	0
				09:30:00	204.8	600.3	0	1107	553.5	300.2	2	0	0	0	553.5	300.2	2	0	0	0	0	0	0	0	0	0	0	0	0
				09:45:00	204.6	638.5	0	1176.1	588	319.2	2	0	0	0	588	319.2	2	0	0	0	0	0	0	0	0	0	0	0	0
				10:00:00	203.5	847.8	0	1553.4	564.1	307.9	2	0	0	0	564.1	307.9	2	425.2	232.1	1	0	0	0	0	0	0	0	0	0
				10:15:00	203.7	807.6	0	1481.2	538.3	293.5	2	0	0	0	538.3	293.5	2	404.6	220.6	1	0	0	0	0	0	0	0	0	0
				10:30:00	203.8	793.2	0	1455.4	529.1	288.4	2	0	0	0	397.2	216.5	1	529.1	288.4	2	0	0	0	0	0	0	0	0	0
				10:45:00	204.9	578	0	1066.6	0	0	0	0	0	0	533.3	289	2	533.3	289	2	0	0	0	0	0	0	0	0	0
				11:00:00	204.8	603.3	0	1112.5	0	0	0	0	0	0	556.3	301.7	2	556.3	301.7	2	0	0	0	0	0	0	0	0	0
				11:15:00	204.7	619.5	0	1141.8	0	0	0	0	0	0	570.9	309.7	2	570.9	309.7	2	0	0	0	0	0	0	0	0	0
				11:30:00	203.6	834.6	0	1529.8	0	0	0	555.6	303.1	2	555.6	303.1	2	418.5	228.3	1	0	0	0	0	0	0	0	0	0
				11:45:00	203.3	892.7	0	1633.8	0	0	0	544.6	297.6	2	544.6	297.6	2	544.6	297.6	2	0	0	0	0	0	0	0	0	0
				12:00:00	202.6	1054.2	0	1922.1	0	0	0	640.7	351.4	2	640.7	351.4	2	640.7	351.4	2	0	0	0	0	0	0	0	0	0
				12:15:00	202.9	985.7	0	1800.1	0	0	0	600	328.6	2	0	0	0	600	328.6	2	600	328.6	2	0	0	0	0	0	0
				12:30:00	202.5	1069.1	0	1948.6	0	0	0	418.6	229.7	1	0	0	0	418.6	229.7	1	555.7	304.9	2	555.7	304.9	2	0	0	0
				12:45:00	201.6	1277	0	2316.8	0	0	0	579.2	319.3	2	0	0	0	579.2	319.3	2	579.2	319.3	2	579.2	319.3	2	0	0	0
				13:00:00	201.3	1335.1	0	2419.5	0	0	0	604.9	333.8	2	0	0	0	604.9	333.8	2	604.9	333.8	2	604.9	333.8	2	0	0	0
				13:15:00	200.9	1460.3	22.2	2600	0	0	0	650	359.5	2	0	0	0	650	359.5	2	650	359.5	2	650	359.5	2	0	0	0
				13:30:00	200.5	1548.7	108.1	2599.9	0	0	0	650	360.1	2	0	0	0	650	360.1	2	650	360.1	2	650	360.1	2	0	0	0
				13:45:00	200.4	1583.5	141.9	2599.9	0	0	0	650	360.4	2	0	0	0	650	360.4	2	650	360.4	2	650	360.4	2	0	0	0
				14:00:00	201	1414.2	0	2559	0	0	0	639.7	353.6	2	0	0	0	639.7	353.6	2	639.7	353.6	2	639.7	353.6	2	0	0	0
				14:15:00	201.8	1207.2	0	2193.2	0	0	0	548.3	301.8	2	0	0	0	548.3	301.8	2	548.3	301.8	2	548.3	301.8	2	0	0	0
				14:30:00	202.8	997.1	0	1820.5	0	0	0	606.8	332.4	2	0	0	0	0	0	0	606.8	332.4	2	606.8	332.4	2	0	0	0
				14:45:00	203.9	782.6	0	1436.4	0	0	0	522.3	284.6	2	0	0	0	0	0	0	522.3	284.6	2	391.8	213.5	1	0	0	0
				15:00:00	205	565.2	0	1043.5	0	0	0	0	0	0	0	0	0	0	0	0	521.7	282.6	2	521.7	282.6	2	0	0	0
				15:15:00	206.3	349.3	0	649.3	0	0	0	0	0	0	0	0	0	0	0	0	0	0	0	649.3	349.3	2	0	0	0
				15:30:00	207.5	135.5	135.5	0	0	0	0	0	0	0	0	0	0	0	0	0	0	0	0	0	0	0	0	0	0
				15:45:00	207.5	134.8	134.8	0	0	0	0	0	0	0	0	0	0	0	0	0	0	0	0	0	0	0	0	0	0
				16:00:00	207.5	170.7	170.7	0	0	0	0	0	0	0	0	0	0	0	0	0	0	0	0	0	0	0	0	0	0
				16:15:00	207.5	134.1	134.1	0	0	0	0	0	0	0	0	0	0	0	0	0	0	0	0	0	0	0	0	0	0
				16:30:00	207.5	134.2	134.2	0	0	0	0	0	0	0	0	0	0	0	0	0	0	0	0	0	0	0	0	0	0
				16:45:00	207.6	134.1	134.1	0	0	0	0	0	0	0	0	0	0	0	0	0	0	0	0	0	0	0	0	0	0
				17:00:00	207.6	134.5	134.5	0	0	0	0	0	0	0	0	0	0	0	0	0	0	0	0	0	0	0	0	0	0
				17:15:00	206.9	265.8	0.8	494.1	0	0	0	0	0	0	0	0	0	0	0	0	0	0	0	0	0	0	494.1	265	1
				17:30:00	206.6	312.2	0	581.2	0	0	0	0	0	0	0	0	0	0	0	0	0	0	0	0	0	0	581.2	312.2	2
				17:45:00	205.3	527.4	0	975.1	0	0	0	0	0	0	556.1	300.8	2	0	0	0	0	0	0	0	0	0	418.9	226.6	1
				18:00:00	204.3	712.1	0	1309.9	0	0	0	523.8	284.8	2	393	213.7	1	0	0	0	0	0	0	0	0	0	393	213.7	1
				18:15:00	203.3	906.7	0	1659.7	0	0	0	553.2	302.2	2	553.2	302.2	2	0	0	0	0	0	0	0	0	0	553.2	302.2	2
				18:30:00	202.3	1126	0	2050.6	0	0	0	546.5	300.1	2	546.5	300.1	2	411.2	225.8	1	0	0	0	0	0	0	546.5	300.1	2
				18:45:00	201.4	1347.7	0	2442.9	0	0	0	610.7	336.9	2	610.7	336.9	2	610.7	336.9	2	0	0	0	0	0	0	610.7	336.9	2
				19:00:00	200.5	1570.8	0	2835.1	0	0	0	567	314.2	2	567	314.2	2	567	314.2	2	567	314.2	2	0	0	0	567	314.2	2
				19:15:00	199.8	1791.1	0	3220.3	536.7	298.5	2	536.7	298.5	2	536.7	298.5	2	536.7	298.5	2	536.7	298.5	2	0	0	0	536.7	298.5	2
				19:30:00	199.1	2006.3	0	3591.7	598.6	334.4	2	598.6	334.4	2	598.6	334.4	2	598.6	334.4	2	598.6	334.4	2	0	0	0	598.6	334.4	2
				19:45:00	199.3	1941.8	0	3480.6	580.1	323.6	2	580.1	323.6	2	580.1	323.6	2	580.1	323.6	2	580.1	323.6	2	0	0	0	580.1	323.6	2
				20:00:00	200.1	1717.7	0	3092.6	404.2	224.5	1	537.7	298.6	2	537.7	298.6	2	537.7	298.6	2	537.7	298.6	2	0	0	0	537.7	298.6	2
				20:15:00	200.8	1496.3	0	2704.4	540.9	299.3	2	540.9	299.3	2	540.9	299.3	2	540.9	299.3	2	540.9	299.3	2	0	0	0	0	0	0
				20:30:00	201.6	1298.1	0	2355.2	523.3	288.4	2	523.3	288.4	2	523.3	288.4	2	392.6	216.4	1	392.6	216.4	1	0	0	0	0	0	0
				20:45:00	202.5	1078.7	0	1966.6	524.4	287.6	2	524.4	287.6	2	0	0	0	393.5	215.8	1	524.4	287.6	2	0	0	0	0	0	0
				21:00:00	203.6	860.9	0	1577.7	394.4	215.2	1	394.4	215.2	1	0	0	0	394.4	215.2	1	394.4	215.2	1	0	0	0	0	0	0
				21:15:00	202.5	1078.8	0	1966.8	524.4	287.7	2	393.5	215.9	1	0	0	0	524.4	287.7	2	524.4	287.7	2	0	0	0	0	0	0
				21:30:00	201.6	1298.3	0	2355.7	588.9	324.6	2	588.9	324.6	2	0	0	0	588.9	324.6	2	588.9	324.6	2	0	0	0	0	0	0
				21:45:00	200.7	1519.2	0	2744.9	549	303.8	2	549	303.8	2	0	0	0	549	303.8	2	549	303.8	2	549	303.8	2	0	0	0
				22:00:00	200	1741.2	0	3134	626.8	348.2	2	626.8	348.2	2	0	0	0	626.8	348.2	2	626.8	348.2	2	626.8	348.2	2	0	0	0
				22:15:00	200.1	1710.7	0	3080.6	616.1	342.1	2	616.1	342.1	2	0	0	0	616.1	342.1	2	616.1	342.1	2	616.1	342.1	2	0	0	0
				22:30:00	200.1	1716.2	0	3090.3	618.1	343.2	2	618.1	343.2	2	0	0	0	618.1	343.2	2	618.1	343.2	2	618.1	343.2	2	0	0	0
				22:45:00	199.7	1833.2	24.3	3249.9	650	361.8	2	650	361.8	2	0	0	0	650	361.8	2	650	361.8	2	650	361.8	2	0	0	0
				23:00:00	199	2058.8	241.8	3249.8	650	363.4	2	650	363.4	2	0	0	0	650	363.4	2	650	363.4	2	650	363.4	2	0	0	0
				23:15:00	199.1	2029.6	0	3631.9	605.3	338.3	2	605.3	338.3	2	0	0	0	605.3	338.3	2	605.3	338.3	2	605.3	338.3	2	605.3	338.3	2
				23:30:00	199.2	1985	0	3555.1	592.5	330.8	2	592.5	330.8	2	0	0	0	592.5	330.8	2	592.5	330.8	2	592.5	330.8	2	592.5	330.8	2
				23:45:00	199.4	1934.2	0	3467.7	577.9	322.4	2	577.9	322.4	2	0	0	0	577.9	322.4	2	577.9	322.4	2	577.9	322.4	2	577.9	322.4	2
				Total			1.3653e+06	61.9457
							(m3)	(GWh)

## Sheet: Table A9
		Begin at:	2018-01-17 17:01:25	TIME		Reservoir				Unit 1#			Unit 2#			Unit 3#			Unit 4#			Unit 5#			Unit 6#			Unit 7#			Unit 8#
Computation		End at:	2018-01-17 17:05:55		Head	Release	Spillage	Power	Discharge	Power	Zone	Discharge	Power	Zone	Discharge	Power	Zone	Discharge	Power	Zone	Discharge	Power	Zone	Discharge	Power	Zone	Discharge	Power	Zone	Discharge	Power	Zone
		Time:	4 min 30 sec		(m)	(m3/s)	(m3/s)	(MW)	(m3/s)	(MW)	(--)	(m3/s)	(MW)	(--)	(m3/s)	(MW)	(--)	(m4/s)	(MW)	(--)	(m5/s)	(MW)	(--)	(m6/s)	(MW)	(--)	(m7/s)	(MW)	(--)	(m8/s)	(MW)	(--)
Total Spillage (m3):			1.37367e+06	00:00:00	197.5	2933.1	0	5199.5	649.9	366.6	2	649.9	366.6	2	649.9	366.6	2	649.9	366.6	2	649.9	366.6	2	649.9	366.6	2	649.9	366.6	2	649.9	366.6	2
Total Energy (GWh):			70.8879	00:15:00	197.5	2933.2	0	5199.5	649.9	366.6	2	649.9	366.6	2	649.9	366.6	2	649.9	366.6	2	649.9	366.6	2	649.9	366.6	2	649.9	366.6	2	649.9	366.6	2
Number of		Shutdowns:	296	00:30:00	197.5	2933.3	0	5199.5	649.9	366.7	2	649.9	366.7	2	649.9	366.7	2	649.9	366.7	2	649.9	366.7	2	649.9	366.7	2	649.9	366.7	2	649.9	366.7	2
operating zones		Low-efficiency:	17	00:45:00	197.5	2933.4	0	5199.6	649.9	366.7	2	649.9	366.7	2	649.9	366.7	2	649.9	366.7	2	649.9	366.7	2	649.9	366.7	2	649.9	366.7	2	649.9	366.7	2
		High-efficeincy:	455	01:00:00	197.5	2933.5	0	5199.5	649.9	366.7	2	649.9	366.7	2	649.9	366.7	2	649.9	366.7	2	649.9	366.7	2	649.9	366.7	2	649.9	366.7	2	649.9	366.7	2
Rate of low-efficiency zones (%):			0.0221354	01:15:00	197.5	2933.6	0	5199.5	649.9	366.7	2	649.9	366.7	2	649.9	366.7	2	649.9	366.7	2	649.9	366.7	2	649.9	366.7	2	649.9	366.7	2	649.9	366.7	2
				01:30:00	197.5	2933.6	0	5199.4	649.9	366.7	2	649.9	366.7	2	649.9	366.7	2	649.9	366.7	2	649.9	366.7	2	649.9	366.7	2	649.9	366.7	2	649.9	366.7	2
				01:45:00	197.5	2927.5	0	5188.8	648.6	365.9	2	648.6	365.9	2	648.6	365.9	2	648.6	365.9	2	648.6	365.9	2	648.6	365.9	2	648.6	365.9	2	648.6	365.9	2
	SUMMARY			02:00:00	197.5	2923.7	0	5182.2	647.8	365.5	2	647.8	365.5	2	647.8	365.5	2	647.8	365.5	2	647.8	365.5	2	647.8	365.5	2	647.8	365.5	2	647.8	365.5	2
				02:15:00	197.5	2917.7	0	5171.8	646.5	364.7	2	646.5	364.7	2	646.5	364.7	2	646.5	364.7	2	646.5	364.7	2	646.5	364.7	2	646.5	364.7	2	646.5	364.7	2
*Case study with 8 unit available				02:30:00	197.6	2865	0	5082	635.3	358.1	2	635.3	358.1	2	635.3	358.1	2	635.3	358.1	2	635.3	358.1	2	635.3	358.1	2	635.3	358.1	2	635.3	358.1	2
				02:45:00	197.5	2917.3	0	5170.7	646.3	364.7	2	646.3	364.7	2	646.3	364.7	2	646.3	364.7	2	646.3	364.7	2	646.3	364.7	2	646.3	364.7	2	646.3	364.7	2
				03:00:00	197.5	2913.1	0	5163.4	645.4	364.1	2	645.4	364.1	2	645.4	364.1	2	645.4	364.1	2	645.4	364.1	2	645.4	364.1	2	645.4	364.1	2	645.4	364.1	2
				03:15:00	197.6	2884.9	0	5115.3	639.4	360.6	2	639.4	360.6	2	639.4	360.6	2	639.4	360.6	2	639.4	360.6	2	639.4	360.6	2	639.4	360.6	2	639.4	360.6	2
				03:30:00	197.6	2865	0	5081.2	635.2	358.1	2	635.2	358.1	2	635.2	358.1	2	635.2	358.1	2	635.2	358.1	2	635.2	358.1	2	635.2	358.1	2	635.2	358.1	2
				03:45:00	197.5	2899.3	0	5139.4	642.4	362.4	2	642.4	362.4	2	642.4	362.4	2	642.4	362.4	2	642.4	362.4	2	642.4	362.4	2	642.4	362.4	2	642.4	362.4	2
				04:00:00	197.5	2905.6	0	5150.1	643.8	363.2	2	643.8	363.2	2	643.8	363.2	2	643.8	363.2	2	643.8	363.2	2	643.8	363.2	2	643.8	363.2	2	643.8	363.2	2
				04:15:00	197.5	2908.3	0	5154.5	644.3	363.5	2	644.3	363.5	2	644.3	363.5	2	644.3	363.5	2	644.3	363.5	2	644.3	363.5	2	644.3	363.5	2	644.3	363.5	2
				04:30:00	197.7	2824.4	0	5011.7	626.5	353	2	626.5	353	2	626.5	353	2	626.5	353	2	626.5	353	2	626.5	353	2	626.5	353	2	626.5	353	2
				04:45:00	197.7	2832.1	0	5024.7	628.1	354	2	628.1	354	2	628.1	354	2	628.1	354	2	628.1	354	2	628.1	354	2	628.1	354	2	628.1	354	2
				05:00:00	198	2688.7	0	4780.5	597.6	336.1	2	597.6	336.1	2	597.6	336.1	2	597.6	336.1	2	597.6	336.1	2	597.6	336.1	2	597.6	336.1	2	597.6	336.1	2
				05:15:00	198.1	2637.9	0	4693.7	586.7	329.7	2	586.7	329.7	2	586.7	329.7	2	586.7	329.7	2	586.7	329.7	2	586.7	329.7	2	586.7	329.7	2	586.7	329.7	2
				05:30:00	198.3	2567.5	13.3	4549.7	0	0	0	650	364.9	2	650	364.9	2	650	364.9	2	650	364.9	2	650	364.9	2	650	364.9	2	650	364.9	2
				05:45:00	198.4	2523.2	0	4497.2	0	0	0	642.5	360.5	2	642.5	360.5	2	642.5	360.5	2	642.5	360.5	2	642.5	360.5	2	642.5	360.5	2	642.5	360.5	2
				06:00:00	198.8	2384.1	0	4258.4	0	0	0	608.3	340.6	2	608.3	340.6	2	608.3	340.6	2	608.3	340.6	2	608.3	340.6	2	608.3	340.6	2	608.3	340.6	2
				06:15:00	198.9	2320.7	0	4149.2	0	0	0	592.7	331.5	2	592.7	331.5	2	592.7	331.5	2	592.7	331.5	2	592.7	331.5	2	592.7	331.5	2	592.7	331.5	2
				06:30:00	198.9	2313.4	0	4136.5	0	0	0	590.9	330.5	2	590.9	330.5	2	590.9	330.5	2	590.9	330.5	2	590.9	330.5	2	590.9	330.5	2	590.9	330.5	2
				06:45:00	199.7	2056.3	0	3693.3	0	0	0	0	0	0	615.5	342.7	2	615.5	342.7	2	615.5	342.7	2	615.5	342.7	2	615.5	342.7	2	615.5	342.7	2
				07:00:00	200.4	1802.1	0	3249.9	0	0	0	0	0	0	541.7	300.4	2	541.7	300.4	2	541.7	300.4	2	541.7	300.4	2	541.7	300.4	2	541.7	300.4	2
				07:15:00	201.2	1549.4	0	2806.2	0	0	0	0	0	0	561.2	309.9	2	561.2	309.9	2	561.2	309.9	2	561.2	309.9	2	0	0	0	561.2	309.9	2
				07:30:00	202.1	1298.2	0	2362	0	0	0	0	0	0	590.5	324.6	2	590.5	324.6	2	590.5	324.6	2	590.5	324.6	2	0	0	0	0	0	0
				07:45:00	203.1	1048.7	0	1917.9	0	0	0	0	0	0	0	0	0	639.3	349.6	2	639.3	349.6	2	639.3	349.6	2	0	0	0	0	0	0
				08:00:00	204.2	806.3	0	1482.5	0	0	0	0	0	0	0	0	0	405	220.3	1	538.8	293	2	538.8	293	2	0	0	0	0	0	0
				08:15:00	203.1	1054.6	0	1928.4	0	0	0	0	0	0	0	0	0	642.8	351.5	2	642.8	351.5	2	642.8	351.5	2	0	0	0	0	0	0
				08:30:00	202.5	1208.4	0	2202.7	550.7	302.1	2	0	0	0	0	0	0	550.7	302.1	2	550.7	302.1	2	550.7	302.1	2	0	0	0	0	0	0
				08:45:00	203	1076.4	0	1967.5	524.6	287	2	0	0	0	0	0	0	524.6	287	2	524.6	287	2	393.7	215.4	1	0	0	0	0	0	0
				09:00:00	204.1	833.3	0	1531.3	556.2	302.7	2	0	0	0	0	0	0	556.2	302.7	2	0	0	0	418.9	228	1	0	0	0	0	0	0
				09:15:00	204.6	711.3	0	1310.8	393.3	213.4	1	0	0	0	0	0	0	524.2	284.4	2	0	0	0	393.3	213.4	1	0	0	0	0	0	0
				09:30:00	204.8	686.1	0	1265.1	632.6	343	2	0	0	0	0	0	0	0	0	0	0	0	0	632.6	343	2	0	0	0	0	0	0
				09:45:00	204.6	729.7	0	1344.1	403.6	219.1	1	403.6	219.1	1	0	0	0	0	0	0	0	0	0	537	291.5	2	0	0	0	0	0	0
				10:00:00	203.5	968.9	0	1775.3	591.8	323	2	591.8	323	2	0	0	0	0	0	0	0	0	0	591.8	323	2	0	0	0	0	0	0
				10:15:00	203.7	923	0	1692.8	564.3	307.7	2	564.3	307.7	2	0	0	0	0	0	0	0	0	0	564.3	307.7	2	0	0	0	0	0	0
				10:30:00	203.8	906.5	0	1663.3	554.4	302.2	2	554.4	302.2	2	0	0	0	0	0	0	0	0	0	554.4	302.2	2	0	0	0	0	0	0
				10:45:00	204.9	660.6	0	1219	609.5	330.3	2	609.5	330.3	2	0	0	0	0	0	0	0	0	0	0	0	0	0	0	0	0	0	0
				11:00:00	204.8	689.5	0	1271.4	635.7	344.8	2	635.7	344.8	2	0	0	0	0	0	0	0	0	0	0	0	0	0	0	0	0	0	0
				11:15:00	204.7	708	0	1304.9	521.9	283.2	2	391.5	212.4	1	391.5	212.4	1	0	0	0	0	0	0	0	0	0	0	0	0	0	0	0
				11:30:00	203.6	953.8	0	1748.3	582.8	317.9	2	582.8	317.9	2	582.8	317.9	2	0	0	0	0	0	0	0	0	0	0	0	0	0	0	0
				11:45:00	203.3	1020.2	0	1867.2	622.4	340.1	2	622.4	340.1	2	622.4	340.1	2	0	0	0	0	0	0	0	0	0	0	0	0	0	0	0
				12:00:00	202.6	1204.8	0	2196.7	549.2	301.2	2	549.2	301.2	2	549.2	301.2	2	0	0	0	549.2	301.2	2	0	0	0	0	0	0	0	0	0
				12:15:00	202.9	1126.5	0	2057.2	548.2	300.2	2	548.2	300.2	2	412.6	225.9	1	0	0	0	548.2	300.2	2	0	0	0	0	0	0	0	0	0
				12:30:00	202.5	1221.8	0	2227	523.9	287.4	2	393.1	215.7	1	393.1	215.7	1	0	0	0	393.1	215.7	1	0	0	0	523.9	287.4	2	0	0	0
				12:45:00	201.6	1459.4	0	2647.8	529.6	291.9	2	529.6	291.9	2	529.6	291.9	2	0	0	0	529.6	291.9	2	0	0	0	529.6	291.9	2	0	0	0
				13:00:00	201.3	1525.8	0	2765.2	553	305.2	2	553	305.2	2	553	305.2	2	0	0	0	553	305.2	2	0	0	0	553	305.2	2	0	0	0
				13:15:00	200.9	1669	0	3017.2	603.4	333.8	2	603.4	333.8	2	603.4	333.8	2	0	0	0	603.4	333.8	2	0	0	0	603.4	333.8	2	0	0	0
				13:30:00	200.5	1769.9	0	3194.3	638.9	354	2	638.9	354	2	638.9	354	2	0	0	0	638.9	354	2	0	0	0	638.9	354	2	0	0	0
				13:45:00	200.4	1809.7	7.7	3249.9	650	360.4	2	650	360.4	2	650	360.4	2	0	0	0	650	360.4	2	0	0	0	650	360.4	2	0	0	0
				14:00:00	201	1616.3	0	2924.6	584.9	323.3	2	584.9	323.3	2	584.9	323.3	2	0	0	0	584.9	323.3	2	0	0	0	584.9	323.3	2	0	0	0
				14:15:00	201.8	1379.6	0	2506.5	626.6	344.9	2	626.6	344.9	2	0	0	0	0	0	0	626.6	344.9	2	0	0	0	626.6	344.9	2	0	0	0
				14:30:00	202.8	1139.6	0	2080.6	520.2	284.9	2	520.2	284.9	2	0	0	0	0	0	0	520.2	284.9	2	0	0	0	520.2	284.9	2	0	0	0
				14:45:00	203.9	894.4	0	1641.6	547.2	298.1	2	0	0	0	0	0	0	0	0	0	547.2	298.1	2	0	0	0	547.2	298.1	2	0	0	0
				15:00:00	205	646	0	1192.6	596.3	323	2	0	0	0	0	0	0	0	0	0	0	0	0	0	0	0	596.3	323	2	0	0	0
				15:15:00	206.3	399.3	49.5	650	0	0	0	0	0	0	0	0	0	0	0	0	0	0	0	0	0	0	650	349.8	2	0	0	0
				15:30:00	207.5	154.9	154.9	0	0	0	0	0	0	0	0	0	0	0	0	0	0	0	0	0	0	0	0	0	0	0	0	0
				15:45:00	207.5	154.1	154.1	0	0	0	0	0	0	0	0	0	0	0	0	0	0	0	0	0	0	0	0	0	0	0	0	0
				16:00:00	207.5	195	195	0	0	0	0	0	0	0	0	0	0	0	0	0	0	0	0	0	0	0	0	0	0	0	0	0
				16:15:00	207.5	153.3	153.3	0	0	0	0	0	0	0	0	0	0	0	0	0	0	0	0	0	0	0	0	0	0	0	0	0
				16:30:00	207.5	153.4	153.4	0	0	0	0	0	0	0	0	0	0	0	0	0	0	0	0	0	0	0	0	0	0	0	0	0
				16:45:00	207.6	153.2	153.2	0	0	0	0	0	0	0	0	0	0	0	0	0	0	0	0	0	0	0	0	0	0	0	0	0
				17:00:00	207.6	153.7	153.7	0	0	0	0	0	0	0	0	0	0	0	0	0	0	0	0	0	0	0	0	0	0	0	0	0
				17:15:00	206.9	303.7	0	566.3	0	0	0	0	0	0	0	0	0	0	0	0	0	0	0	566.3	303.7	2	0	0	0	0	0	0
				17:30:00	206.6	356.8	7.6	650	0	0	0	0	0	0	0	0	0	0	0	0	0	0	0	650	349.2	2	0	0	0	0	0	0
				17:45:00	205.3	602.7	0	1114.4	0	0	0	0	0	0	0	0	0	557.2	301.4	2	0	0	0	557.2	301.4	2	0	0	0	0	0	0
				18:00:00	204.3	813.8	0	1497	0	0	0	0	0	0	0	0	0	543.9	295.7	2	409.1	222.4	1	543.9	295.7	2	0	0	0	0	0	0
				18:15:00	203.3	1036.3	0	1896.8	0	0	0	0	0	0	0	0	0	632.3	345.4	2	632.3	345.4	2	632.3	345.4	2	0	0	0	0	0	0
				18:30:00	202.3	1286.9	0	2343.5	0	0	0	0	0	0	0	0	0	585.9	321.7	2	585.9	321.7	2	585.9	321.7	2	585.9	321.7	2	0	0	0
				18:45:00	201.4	1540.2	0	2791.8	558.4	308	2	0	0	0	0	0	0	558.4	308	2	558.4	308	2	558.4	308	2	558.4	308	2	0	0	0
				19:00:00	200.5	1795.2	0	3240.1	540	299.2	2	0	0	0	0	0	0	540	299.2	2	540	299.2	2	540	299.2	2	540	299.2	2	540	299.2	2
				19:15:00	199.8	2047	0	3680.4	613.4	341.2	2	0	0	0	0	0	0	613.4	341.2	2	613.4	341.2	2	613.4	341.2	2	613.4	341.2	2	613.4	341.2	2
				19:30:00	199.1	2292.9	114.5	3899.8	650	363.1	2	0	0	0	0	0	0	650	363.1	2	650	363.1	2	650	363.1	2	650	363.1	2	650	363.1	2
				19:45:00	199.3	2219.2	43.5	3899.8	650	362.6	2	0	0	0	0	0	0	650	362.6	2	650	362.6	2	650	362.6	2	650	362.6	2	650	362.6	2
				20:00:00	200.1	1963.1	0	3534.4	589.1	327.2	2	0	0	0	0	0	0	589.1	327.2	2	589.1	327.2	2	589.1	327.2	2	589.1	327.2	2	589.1	327.2	2
				20:15:00	200.8	1710	0	3090.7	618.1	342	2	0	0	0	0	0	0	618.1	342	2	618.1	342	2	0	0	0	618.1	342	2	618.1	342	2
				20:30:00	201.6	1483.5	0	2691.6	538.3	296.7	2	0	0	0	0	0	0	538.3	296.7	2	538.3	296.7	2	0	0	0	538.3	296.7	2	538.3	296.7	2
				20:45:00	202.5	1232.8	0	2247.5	561.9	308.2	2	0	0	0	0	0	0	0	0	0	561.9	308.2	2	0	0	0	561.9	308.2	2	561.9	308.2	2
				21:00:00	203.6	983.9	0	1803.1	416.6	227.3	1	0	0	0	0	0	0	0	0	0	553.3	301.9	2	0	0	0	416.6	227.3	1	416.6	227.3	1
				21:15:00	202.5	1232.9	0	2247.8	562	308.2	2	0	0	0	0	0	0	0	0	0	562	308.2	2	0	0	0	562	308.2	2	562	308.2	2
				21:30:00	201.6	1483.8	0	2692.3	538.5	296.8	2	538.5	296.8	2	0	0	0	0	0	0	538.5	296.8	2	0	0	0	538.5	296.8	2	538.5	296.8	2
				21:45:00	200.7	1736.3	0	3137	522.8	289.4	2	522.8	289.4	2	522.8	289.4	2	0	0	0	522.8	289.4	2	0	0	0	522.8	289.4	2	522.8	289.4	2
				22:00:00	200	1990	0	3581.8	597	331.7	2	597	331.7	2	597	331.7	2	0	0	0	597	331.7	2	0	0	0	597	331.7	2	597	331.7	2
				22:15:00	200.1	1955.1	0	3520.7	586.8	325.8	2	586.8	325.8	2	586.8	325.8	2	0	0	0	586.8	325.8	2	0	0	0	586.8	325.8	2	586.8	325.8	2
				22:30:00	200.1	1961.4	0	3531.7	588.6	326.9	2	588.6	326.9	2	588.6	326.9	2	0	0	0	588.6	326.9	2	0	0	0	588.6	326.9	2	588.6	326.9	2
				22:45:00	199.7	2095.1	0	3764	627.3	349.2	2	627.3	349.2	2	627.3	349.2	2	0	0	0	627.3	349.2	2	0	0	0	627.3	349.2	2	627.3	349.2	2
				23:00:00	199	2352.9	172.6	3899.8	650	363.4	2	650	363.4	2	650	363.4	2	0	0	0	650	363.4	2	0	0	0	650	363.4	2	650	363.4	2
				23:15:00	199.1	2319.5	0	4150.7	593	331.4	2	593	331.4	2	593	331.4	2	0	0	0	593	331.4	2	593	331.4	2	593	331.4	2	593	331.4	2
				23:30:00	199.2	2268.5	0	4063	580.4	324.1	2	580.4	324.1	2	580.4	324.1	2	0	0	0	580.4	324.1	2	580.4	324.1	2	580.4	324.1	2	580.4	324.1	2
				23:45:00	199.4	2210.6	0	3963.1	566.2	315.8	2	566.2	315.8	2	566.2	315.8	2	0	0	0	566.2	315.8	2	566.2	315.8	2	566.2	315.8	2	566.2	315.8	2
				Total			1.37367e+06	70.8879
							(m3)	(GWh)

## Sheet: Table A10
		Begin at:	2018-01-17 15:58:59	TIME		Reservoir				Unit 1#			Unit 2#			Unit 3#			Unit 4#			Unit 5#			Unit 6#			Unit 7#			Unit 8#			Unit 9#
Computation		End at:	2018-01-17 16:14:20		Head	Release	Spillage	Power	Discharge	Power	Zone	Discharge	Power	Zone	Discharge	Power	Zone	Discharge	Power	Zone	Discharge	Power	Zone	Discharge	Power	Zone	Discharge	Power	Zone	Discharge	Power	Zone	Discharge	Power	Zone
		Time:	15 min 21 sec		(m)	(m3/s)	(m3/s)	(MW)	(m3/s)	(MW)	(--)	(m3/s)	(MW)	(--)	(m3/s)	(MW)	(--)	(m4/s)	(MW)	(--)	(m5/s)	(MW)	(--)	(m6/s)	(MW)	(--)	(m7/s)	(MW)	(--)	(m8/s)	(MW)	(--)	(m9/s)	(MW)	(--)
Total Spillage (m3):			1.30572e+06	00:00:00	197.5	3299.7	0	5849.5	649.9	366.6	2	649.9	366.6	2	649.9	366.6	2	649.9	366.6	2	649.9	366.6	2	649.9	366.6	2	649.9	366.6	2	649.9	366.6	2	649.9	366.6	2
Total Energy (GWh):			79.8682	00:15:00	197.5	3299.8	0	5849.5	649.9	366.6	2	649.9	366.6	2	649.9	366.6	2	649.9	366.6	2	649.9	366.6	2	649.9	366.6	2	649.9	366.6	2	649.9	366.6	2	649.9	366.6	2
Number of		Shutdowns:	318	00:30:00	197.5	3299.9	0	5849.4	649.9	366.7	2	649.9	366.7	2	649.9	366.7	2	649.9	366.7	2	649.9	366.7	2	649.9	366.7	2	649.9	366.7	2	649.9	366.7	2	649.9	366.7	2
operating zones		Low-efficiency:	34	00:45:00	197.5	3300.1	0	5849.5	649.9	366.7	2	649.9	366.7	2	649.9	366.7	2	649.9	366.7	2	649.9	366.7	2	649.9	366.7	2	649.9	366.7	2	649.9	366.7	2	649.9	366.7	2
		High-efficeincy:	512	01:00:00	197.5	3300.2	0	5849.5	649.9	366.7	2	649.9	366.7	2	649.9	366.7	2	649.9	366.7	2	649.9	366.7	2	649.9	366.7	2	649.9	366.7	2	649.9	366.7	2	649.9	366.7	2
Rate of low-efficiency zones (%):			0.0393519	01:15:00	197.5	3300.3	0	5849.5	649.9	366.7	2	649.9	366.7	2	649.9	366.7	2	649.9	366.7	2	649.9	366.7	2	649.9	366.7	2	649.9	366.7	2	649.9	366.7	2	649.9	366.7	2
				01:30:00	197.5	3300.3	0	5849.3	649.9	366.7	2	649.9	366.7	2	649.9	366.7	2	649.9	366.7	2	649.9	366.7	2	649.9	366.7	2	649.9	366.7	2	649.9	366.7	2	649.9	366.7	2
				01:45:00	197.5	3293.4	0	5837.4	648.6	365.9	2	648.6	365.9	2	648.6	365.9	2	648.6	365.9	2	648.6	365.9	2	648.6	365.9	2	648.6	365.9	2	648.6	365.9	2	648.6	365.9	2
	SUMMARY			02:00:00	197.5	3289.2	0	5830	647.8	365.5	2	647.8	365.5	2	647.8	365.5	2	647.8	365.5	2	647.8	365.5	2	647.8	365.5	2	647.8	365.5	2	647.8	365.5	2	647.8	365.5	2
				02:15:00	197.5	3282.4	0	5818.2	646.5	364.7	2	646.5	364.7	2	646.5	364.7	2	646.5	364.7	2	646.5	364.7	2	646.5	364.7	2	646.5	364.7	2	646.5	364.7	2	646.5	364.7	2
*Case study with 9 unit available				02:30:00	197.6	3223.2	0	5717.3	635.3	358.1	2	635.3	358.1	2	635.3	358.1	2	635.3	358.1	2	635.3	358.1	2	635.3	358.1	2	635.3	358.1	2	635.3	358.1	2	635.3	358.1	2
				02:45:00	197.5	3281.9	0	5817	646.3	364.7	2	646.3	364.7	2	646.3	364.7	2	646.3	364.7	2	646.3	364.7	2	646.3	364.7	2	646.3	364.7	2	646.3	364.7	2	646.3	364.7	2
				03:00:00	197.5	3277.2	0	5808.8	645.4	364.1	2	645.4	364.1	2	645.4	364.1	2	645.4	364.1	2	645.4	364.1	2	645.4	364.1	2	645.4	364.1	2	645.4	364.1	2	645.4	364.1	2
				03:15:00	197.6	3245.5	0	5754.7	639.4	360.6	2	639.4	360.6	2	639.4	360.6	2	639.4	360.6	2	639.4	360.6	2	639.4	360.6	2	639.4	360.6	2	639.4	360.6	2	639.4	360.6	2
				03:30:00	197.6	3223.1	0	5716.4	635.2	358.1	2	635.2	358.1	2	635.2	358.1	2	635.2	358.1	2	635.2	358.1	2	635.2	358.1	2	635.2	358.1	2	635.2	358.1	2	635.2	358.1	2
				03:45:00	197.5	3261.7	0	5781.8	642.4	362.4	2	642.4	362.4	2	642.4	362.4	2	642.4	362.4	2	642.4	362.4	2	642.4	362.4	2	642.4	362.4	2	642.4	362.4	2	642.4	362.4	2
				04:00:00	197.5	3268.8	0	5793.8	643.8	363.2	2	643.8	363.2	2	643.8	363.2	2	643.8	363.2	2	643.8	363.2	2	643.8	363.2	2	643.8	363.2	2	643.8	363.2	2	643.8	363.2	2
				04:15:00	197.5	3271.9	0	5798.8	644.3	363.5	2	644.3	363.5	2	644.3	363.5	2	644.3	363.5	2	644.3	363.5	2	644.3	363.5	2	644.3	363.5	2	644.3	363.5	2	644.3	363.5	2
				04:30:00	197.7	3177.4	0	5638.2	626.5	353	2	626.5	353	2	626.5	353	2	626.5	353	2	626.5	353	2	626.5	353	2	626.5	353	2	626.5	353	2	626.5	353	2
				04:45:00	197.7	3186.1	0	5652.7	628.1	354	2	628.1	354	2	628.1	354	2	628.1	354	2	628.1	354	2	628.1	354	2	628.1	354	2	628.1	354	2	628.1	354	2
				05:00:00	198	3024.8	0	5378.1	597.6	336.1	2	597.6	336.1	2	597.6	336.1	2	597.6	336.1	2	597.6	336.1	2	597.6	336.1	2	597.6	336.1	2	597.6	336.1	2	597.6	336.1	2
				05:15:00	198.1	2967.6	0	5280.4	586.7	329.7	2	586.7	329.7	2	586.7	329.7	2	586.7	329.7	2	586.7	329.7	2	586.7	329.7	2	586.7	329.7	2	586.7	329.7	2	586.7	329.7	2
				05:30:00	198.3	2888.5	0	5145	571.7	320.9	2	571.7	320.9	2	571.7	320.9	2	571.7	320.9	2	571.7	320.9	2	571.7	320.9	2	571.7	320.9	2	571.7	320.9	2	571.7	320.9	2
				05:45:00	198.4	2838.6	0	5059.4	562.2	315.4	2	562.2	315.4	2	562.2	315.4	2	562.2	315.4	2	562.2	315.4	2	562.2	315.4	2	562.2	315.4	2	562.2	315.4	2	562.2	315.4	2
				06:00:00	198.8	2682.1	0	4790.7	532.3	298	2	532.3	298	2	532.3	298	2	532.3	298	2	532.3	298	2	532.3	298	2	532.3	298	2	532.3	298	2	532.3	298	2
				06:15:00	198.9	2610.8	0	4667.9	583.5	326.4	2	583.5	326.4	2	583.5	326.4	2	583.5	326.4	2	583.5	326.4	2	583.5	326.4	2	583.5	326.4	2	0	0	0	583.5	326.4	2
				06:30:00	198.9	2602.6	0	4653.6	581.7	325.3	2	581.7	325.3	2	581.7	325.3	2	581.7	325.3	2	581.7	325.3	2	581.7	325.3	2	581.7	325.3	2	0	0	0	581.7	325.3	2
				06:45:00	199.7	2313.3	0	4155	593.6	330.5	2	593.6	330.5	2	593.6	330.5	2	0	0	0	593.6	330.5	2	593.6	330.5	2	593.6	330.5	2	0	0	0	593.6	330.5	2
				07:00:00	200.4	2027.4	0	3656.1	522.3	289.6	2	522.3	289.6	2	522.3	289.6	2	0	0	0	522.3	289.6	2	522.3	289.6	2	522.3	289.6	2	0	0	0	522.3	289.6	2
				07:15:00	201.2	1743.1	0	3156.9	526.2	290.5	2	0	0	0	526.2	290.5	2	0	0	0	526.2	290.5	2	526.2	290.5	2	526.2	290.5	2	0	0	0	526.2	290.5	2
				07:30:00	202.1	1460.5	0	2657.2	531.4	292.1	2	0	0	0	531.4	292.1	2	0	0	0	531.4	292.1	2	531.4	292.1	2	0	0	0	0	0	0	531.4	292.1	2
				07:45:00	203.1	1179.8	0	2157.6	539.4	295	2	0	0	0	539.4	295	2	0	0	0	0	0	0	539.4	295	2	0	0	0	0	0	0	539.4	295	2
				08:00:00	204.2	907.1	0	1667.8	416.9	226.8	1	0	0	0	416.9	226.8	1	0	0	0	0	0	0	416.9	226.8	1	0	0	0	0	0	0	416.9	226.8	1
				08:15:00	203.1	1186.4	0	2169.4	542.4	296.6	2	0	0	0	542.4	296.6	2	0	0	0	0	0	0	542.4	296.6	2	0	0	0	0	0	0	542.4	296.6	2
				08:30:00	202.5	1359.4	0	2478	619.5	339.9	2	0	0	0	619.5	339.9	2	0	0	0	0	0	0	619.5	339.9	2	0	0	0	0	0	0	619.5	339.9	2
				08:45:00	203	1211	0	2213.4	553.4	302.7	2	0	0	0	553.4	302.7	2	0	0	0	0	0	0	553.4	302.7	2	0	0	0	0	0	0	553.4	302.7	2
				09:00:00	204.1	937.5	0	1722.8	0	0	0	0	0	0	574.3	312.5	2	0	0	0	0	0	0	574.3	312.5	2	0	0	0	0	0	0	574.3	312.5	2
				09:15:00	204.6	800.2	0	1474.6	0	0	0	0	0	0	402.7	218.5	1	0	0	0	0	0	0	536	290.8	2	0	0	0	0	0	0	536	290.8	2
				09:30:00	204.8	771.8	0	1423.3	0	0	0	0	0	0	427.9	232.1	1	0	0	0	0	0	0	0	0	0	0	0	0	567.4	307.7	2	427.9	232.1	1
				09:45:00	204.6	820.9	0	1512.1	0	0	0	0	0	0	549.3	298.2	2	0	0	0	0	0	0	0	0	0	0	0	0	413.4	224.5	1	549.3	298.2	2
				10:00:00	203.5	1090	0	1997.2	0	0	0	0	0	0	532.4	290.6	2	399.9	218.3	1	0	0	0	0	0	0	0	0	0	532.4	290.6	2	532.4	290.6	2
				10:15:00	203.7	1038.3	0	1904.4	0	0	0	0	0	0	0	0	0	634.8	346.1	2	0	0	0	0	0	0	0	0	0	634.8	346.1	2	634.8	346.1	2
				10:30:00	203.8	1019.8	0	1871.2	0	0	0	0	0	0	0	0	0	623.7	339.9	2	0	0	0	0	0	0	0	0	0	623.7	339.9	2	623.7	339.9	2
				10:45:00	204.9	743.2	0	1371.4	0	0	0	0	0	0	0	0	0	547.4	296.7	2	0	0	0	0	0	0	0	0	0	412	223.2	1	412	223.2	1
				11:00:00	204.8	775.7	0	1430.4	0	0	0	0	0	0	0	0	0	520.1	282.1	2	0	0	0	0	0	0	0	0	0	390.1	211.5	1	520.1	282.1	2
				11:15:00	204.7	796.5	0	1468	0	0	0	0	0	0	0	0	0	533.6	289.5	2	0	0	0	0	0	0	0	0	0	533.6	289.5	2	400.8	217.5	1
				11:30:00	203.6	1073.1	0	1966.9	0	0	0	0	0	0	0	0	0	393.5	214.7	1	524.4	286.1	2	0	0	0	0	0	0	524.4	286.1	2	524.4	286.1	2
				11:45:00	203.3	1147.7	0	2100.6	0	0	0	0	0	0	0	0	0	525.2	286.9	2	525.2	286.9	2	0	0	0	0	0	0	525.2	286.9	2	525.2	286.9	2
				12:00:00	202.6	1355.4	0	2471.2	0	0	0	0	0	0	0	0	0	617.8	338.9	2	617.8	338.9	2	0	0	0	0	0	0	617.8	338.9	2	617.8	338.9	2
				12:15:00	202.9	1267.3	0	2314.4	0	0	0	0	0	0	0	0	0	578.6	316.8	2	578.6	316.8	2	0	0	0	0	0	0	578.6	316.8	2	578.6	316.8	2
				12:30:00	202.5	1374.6	0	2505.3	0	0	0	395.7	217.1	1	0	0	0	395.7	217.1	1	395.7	217.1	1	395.7	217.1	1	0	0	0	395.7	217.1	1	527.1	289.2	2
				12:45:00	201.6	1641.9	0	2978.7	0	0	0	541.2	298.3	2	0	0	0	541.2	298.3	2	407	224.3	1	541.2	298.3	2	0	0	0	541.2	298.3	2	407	224.3	1
				13:00:00	201.3	1716.6	0	3110.8	0	0	0	540.8	298.4	2	0	0	0	540.8	298.4	2	540.8	298.4	2	540.8	298.4	2	0	0	0	406.7	224.4	1	540.8	298.4	2
				13:15:00	200.9	1877.6	0	3394.4	0	0	0	565.7	312.9	2	0	0	0	565.7	312.9	2	565.7	312.9	2	565.7	312.9	2	0	0	0	565.7	312.9	2	565.7	312.9	2
				13:30:00	200.5	1991.2	0	3593.6	0	0	0	598.9	331.9	2	0	0	0	598.9	331.9	2	598.9	331.9	2	598.9	331.9	2	0	0	0	598.9	331.9	2	598.9	331.9	2
				13:45:00	200.4	2035.9	0	3671.9	0	0	0	612	339.3	2	0	0	0	612	339.3	2	612	339.3	2	612	339.3	2	0	0	0	612	339.3	2	612	339.3	2
				14:00:00	201	1818.3	0	3290.1	0	0	0	548.4	303.1	2	0	0	0	548.4	303.1	2	548.4	303.1	2	548.4	303.1	2	0	0	0	548.4	303.1	2	548.4	303.1	2
				14:15:00	201.8	1552.1	0	2819.8	0	0	0	564	310.4	2	0	0	0	0	0	0	564	310.4	2	564	310.4	2	0	0	0	564	310.4	2	564	310.4	2
				14:30:00	202.8	1282	0	2340.7	0	0	0	585.2	320.5	2	0	0	0	0	0	0	0	0	0	585.2	320.5	2	0	0	0	585.2	320.5	2	585.2	320.5	2
				14:45:00	203.9	1006.2	0	1846.8	0	0	0	615.6	335.4	2	0	0	0	0	0	0	0	0	0	615.6	335.4	2	0	0	0	0	0	0	615.6	335.4	2
				15:00:00	205	726.7	0	1341.6	0	0	0	402.8	218.2	1	0	0	0	0	0	0	0	0	0	402.8	218.2	1	0	0	0	0	0	0	536	290.3	2
				15:15:00	206.3	449.2	0	834.8	0	0	0	417.4	224.6	1	0	0	0	0	0	0	0	0	0	417.4	224.6	1	0	0	0	0	0	0	0	0	0
				15:30:00	207.5	174.2	174.2	0	0	0	0	0	0	0	0	0	0	0	0	0	0	0	0	0	0	0	0	0	0	0	0	0	0	0	0
				15:45:00	207.5	173.4	173.4	0	0	0	0	0	0	0	0	0	0	0	0	0	0	0	0	0	0	0	0	0	0	0	0	0	0	0	0
				16:00:00	207.5	219.4	219.4	0	0	0	0	0	0	0	0	0	0	0	0	0	0	0	0	0	0	0	0	0	0	0	0	0	0	0	0
				16:15:00	207.5	172.4	172.4	0	0	0	0	0	0	0	0	0	0	0	0	0	0	0	0	0	0	0	0	0	0	0	0	0	0	0	0
				16:30:00	207.5	172.6	172.6	0	0	0	0	0	0	0	0	0	0	0	0	0	0	0	0	0	0	0	0	0	0	0	0	0	0	0	0
				16:45:00	207.6	172.4	172.4	0	0	0	0	0	0	0	0	0	0	0	0	0	0	0	0	0	0	0	0	0	0	0	0	0	0	0	0
				17:00:00	207.6	172.9	172.9	0	0	0	0	0	0	0	0	0	0	0	0	0	0	0	0	0	0	0	0	0	0	0	0	0	0	0	0
				17:15:00	206.9	341.7	0	637.1	0	0	0	0	0	0	0	0	0	0	0	0	0	0	0	0	0	0	637.1	341.7	2	0	0	0	0	0	0
				17:30:00	206.6	401.4	52.2	650	0	0	0	0	0	0	0	0	0	0	0	0	0	0	0	0	0	0	650	349.2	2	0	0	0	0	0	0
				17:45:00	205.3	678	0	1253.7	0	0	0	0	0	0	0	0	0	0	0	0	626.8	339	2	0	0	0	626.8	339	2	0	0	0	0	0	0
				18:00:00	204.3	915.5	0	1684.1	0	0	0	0	0	0	0	0	0	0	0	0	561.4	305.2	2	0	0	0	561.4	305.2	2	561.4	305.2	2	0	0	0
				18:15:00	203.3	1165.8	0	2133.9	533.5	291.4	2	0	0	0	0	0	0	0	0	0	533.5	291.4	2	0	0	0	533.5	291.4	2	533.5	291.4	2	0	0	0
				18:30:00	202.3	1447.8	0	2636.5	527.3	289.6	2	0	0	0	0	0	0	527.3	289.6	2	527.3	289.6	2	0	0	0	527.3	289.6	2	527.3	289.6	2	0	0	0
				18:45:00	201.4	1732.8	0	3140.8	523.5	288.8	2	0	0	0	0	0	0	523.5	288.8	2	523.5	288.8	2	523.5	288.8	2	523.5	288.8	2	523.5	288.8	2	0	0	0
				19:00:00	200.5	2019.6	0	3645.1	520.7	288.5	2	0	0	0	520.7	288.5	2	520.7	288.5	2	520.7	288.5	2	520.7	288.5	2	520.7	288.5	2	520.7	288.5	2	0	0	0
				19:15:00	199.8	2302.9	0	4140.4	591.5	329	2	0	0	0	591.5	329	2	591.5	329	2	591.5	329	2	591.5	329	2	591.5	329	2	591.5	329	2	0	0	0
				19:30:00	199.1	2579.5	38	4549.8	650	363.1	2	0	0	0	650	363.1	2	650	363.1	2	650	363.1	2	650	363.1	2	650	363.1	2	650	363.1	2	0	0	0
				19:45:00	199.3	2496.6	0	4475.1	639.3	356.7	2	0	0	0	639.3	356.7	2	639.3	356.7	2	639.3	356.7	2	639.3	356.7	2	639.3	356.7	2	639.3	356.7	2	0	0	0
				20:00:00	200.1	2208.4	0	3976.2	568	315.5	2	0	0	0	568	315.5	2	568	315.5	2	568	315.5	2	568	315.5	2	568	315.5	2	568	315.5	2	0	0	0
				20:15:00	200.8	1923.8	0	3477.1	579.5	320.6	2	0	0	0	579.5	320.6	2	579.5	320.6	2	579.5	320.6	2	579.5	320.6	2	0	0	0	579.5	320.6	2	0	0	0
				20:30:00	201.6	1669	0	3028.1	526.6	290.2	2	0	0	0	526.6	290.2	2	526.6	290.2	2	526.6	290.2	2	395.3	217.9	1	0	0	0	526.6	290.2	2	0	0	0
				20:45:00	202.5	1386.9	0	2528.5	532.2	291.9	2	0	0	0	532.2	291.9	2	532.2	291.9	2	0	0	0	399.7	219.3	1	0	0	0	532.2	291.9	2	0	0	0
				21:00:00	203.6	1106.8	0	2028.5	405.7	221.4	1	0	0	0	405.7	221.4	1	405.7	221.4	1	0	0	0	405.7	221.4	1	0	0	0	405.7	221.4	1	0	0	0
				21:15:00	202.5	1387.1	0	2528.8	532.3	291.9	2	0	0	0	532.3	291.9	2	399.8	219.3	1	0	0	0	532.3	291.9	2	0	0	0	532.3	291.9	2	0	0	0
				21:30:00	201.6	1669.3	0	3028.8	605.8	333.9	2	0	0	0	605.8	333.9	2	605.8	333.9	2	0	0	0	605.8	333.9	2	0	0	0	605.8	333.9	2	0	0	0
				21:45:00	200.7	1953.3	0	3529.1	588.2	325.6	2	588.2	325.6	2	588.2	325.6	2	588.2	325.6	2	0	0	0	588.2	325.6	2	0	0	0	588.2	325.6	2	0	0	0
				22:00:00	200	2238.7	0	4029.5	575.6	319.8	2	575.6	319.8	2	575.6	319.8	2	575.6	319.8	2	0	0	0	575.6	319.8	2	0	0	0	575.6	319.8	2	575.6	319.8	2
				22:15:00	200.1	2199.4	0	3960.8	565.8	314.2	2	565.8	314.2	2	565.8	314.2	2	565.8	314.2	2	0	0	0	565.8	314.2	2	0	0	0	565.8	314.2	2	565.8	314.2	2
				22:30:00	200.1	2206.6	0	3973.2	567.6	315.2	2	567.6	315.2	2	567.6	315.2	2	567.6	315.2	2	0	0	0	567.6	315.2	2	0	0	0	567.6	315.2	2	567.6	315.2	2
				22:45:00	199.7	2357	0	4234.5	604.9	336.7	2	604.9	336.7	2	604.9	336.7	2	604.9	336.7	2	0	0	0	604.9	336.7	2	0	0	0	604.9	336.7	2	604.9	336.7	2
				23:00:00	199	2647	103.3	4549.8	650	363.4	2	650	363.4	2	650	363.4	2	650	363.4	2	0	0	0	650	363.4	2	0	0	0	650	363.4	2	650	363.4	2
				23:15:00	199.1	2609.4	0	4669.5	583.7	326.2	2	583.7	326.2	2	583.7	326.2	2	583.7	326.2	2	0	0	0	583.7	326.2	2	583.7	326.2	2	583.7	326.2	2	583.7	326.2	2
				23:30:00	199.2	2552.1	0	4570.8	571.4	319	2	571.4	319	2	571.4	319	2	571.4	319	2	0	0	0	571.4	319	2	571.4	319	2	571.4	319	2	571.4	319	2
				23:45:00	199.4	2486.9	0	4458.4	557.3	310.9	2	557.3	310.9	2	557.3	310.9	2	557.3	310.9	2	0	0	0	557.3	310.9	2	557.3	310.9	2	557.3	310.9	2	557.3	310.9	2
				Total			1.30572e+06	79.8682
							(m3)	(GWh)
